# Supplementary material for: 2,2′-(Biphenyl-4,4′-diyldi­oxy)diacetic acid N,N-dimethyl­formamide solvate
Source: Acta Crystallogr Sect E Struct Rep Online. 2009 Jul 15;65(Pt 8):o1851. doi: 10.1107/S1600536809025914 (PMC2977266; doi:10.1107/S1600536809025914)
Supplement: Supplementary file 2 [file e-65-o1851-Isup2.hkl]

# 
# h,k,l, Fc-squared, Fo-squared, sigma(Fo-squared) and status flag 
# 
data_I
_shelx_title ' A in P212121' 
_shelx_refln_list_code          4 
_shelx_F_calc_maximum      179.38 
_exptl_crystal_F_000       792.00 
_reflns_d_resolution_high  0.8107 
 
loop_ 
 _symmetry_equiv_pos_as_xyz 
 'x, y, z' 
 '-x+1/2, -y, z+1/2' 
 'x+1/2, -y+1/2, -z' 
 '-x, y+1/2, -z+1/2' 
 
_cell_length_a     7.7471 
_cell_length_b     8.1758 
_cell_length_c    28.6250 
_cell_angle_alpha  90.000 
_cell_angle_beta   90.000 
_cell_angle_gamma  90.000 
 
_shelx_F_squared_multiplier     1.000 
 
loop_ 
 _refln_index_h 
 _refln_index_k 
 _refln_index_l 
 _refln_F_squared_calc 
 _refln_F_squared_meas 
 _refln_F_squared_sigma 
 _refln_observed_status 
   2   0   0      651.21      640.40     14.87 o 
   4   0   0      829.71      839.06     39.57 o 
   6   0   0       23.29       32.10      3.67 o 
   8   0   0       18.57       13.67      5.33 o 
   1   1   0        0.05        1.37      0.51 o 
   2   1   0     1008.06     1029.22     16.08 o 
   3   1   0     3390.11     3606.63     53.93 o 
   4   1   0       70.12       82.31      2.91 o 
   5   1   0       24.24       27.36      2.16 o 
   6   1   0       34.94       36.50      3.39 o 
   7   1   0       77.29       85.65      5.11 o 
   8   1   0       10.41       13.03      3.21 o 
   9   1   0        1.67        9.19      3.83 o 
   0   2   0     3620.92     4062.84     83.84 o 
   1   2   0     2959.56     3076.99     37.72 o 
   2   2   0      303.19      294.61      5.18 o 
   3   2   0       88.25      104.28      3.66 o 
   4   2   0     1163.74     1175.15     19.73 o 
   5   2   0      150.61      155.59      8.78 o 
   6   2   0       25.78       24.46      3.81 o 
   7   2   0      156.28      149.66      7.05 o 
   8   2   0        1.50        4.34      2.76 o 
   9   2   0       32.50       39.15      5.59 o 
   1   3   0      643.42      600.70      8.47 o 
   2   3   0     1290.36     1351.03     19.82 o 
   3   3   0     1722.99     2037.15     32.45 o 
   4   3   0      669.15      711.60     32.98 o 
   5   3   0        9.15        8.47      2.00 o 
   6   3   0        1.93        0.88      2.55 o 
   7   3   0       70.76       82.72      5.62 o 
   8   3   0       12.48        9.99      3.21 o 
   9   3   0       10.91       12.01      3.63 o 
   0   4   0     3053.75     3469.36     73.53 o 
   1   4   0      189.22      174.30      3.88 o 
   2   4   0       31.48       27.70      1.98 o 
   3   4   0      281.90      279.93      5.78 o 
   4   4   0        9.01        8.61      1.68 o 
   5   4   0       41.94       41.67      3.56 o 
   6   4   0        0.12       -0.30      1.92 o 
   7   4   0        0.43        1.06      2.36 o 
   8   4   0       14.03       14.48      3.49 o 
   1   5   0        5.68        5.18      1.04 o 
   2   5   0      103.50      110.94      4.02 o 
   3   5   0       76.51      106.49      4.99 o 
   4   5   0      512.27      509.20     12.86 o 
   5   5   0       15.54       11.88      2.48 o 
   6   5   0       23.60       29.14      3.56 o 
   7   5   0       37.27       33.78      6.32 o 
   8   5   0        3.43        6.82      3.29 o 
   0   6   0      392.21      336.49     10.89 o 
   1   6   0      135.08      142.28      4.76 o 
   2   6   0       31.19       37.98      3.58 o 
   3   6   0        6.78        2.71      1.59 o 
   4   6   0       91.89       84.36      7.05 o 
   5   6   0       26.50       28.06      3.48 o 
   6   6   0       68.95       63.30      9.63 o 
   7   6   0       59.80       59.02      7.77 o 
   1   7   0       93.87       95.56      4.61 o 
   2   7   0       16.30        9.71      2.76 o 
   3   7   0       44.86       41.49      4.34 o 
   4   7   0       87.50       81.56      6.96 o 
   5   7   0       23.91       18.04      3.33 o 
   6   7   0        9.56       11.68      3.17 o 
   0   8   0     1700.70     1721.04     44.00 o 
   1   8   0      510.81      518.38     17.85 o 
   2   8   0        0.37        4.89      2.79 o 
   3   8   0      321.90      371.37     16.97 o 
   4   8   0       10.41       10.53      4.68 o 
   5   8   0        2.54        4.24      3.73 o 
   1   9   0      102.06      108.88      8.53 o 
   2   9   0        7.87        6.46      4.02 o 
   3   9   0        2.81        8.34      4.00 o 
   4   9   0       12.06        9.22      4.12 o 
   0  10   0      104.46      104.58     11.97 o 
   1  10   0        2.39        3.90      4.05 o 
   1   0   1      582.20      567.84     12.82 o 
   2   0   1    32178.68    33095.50    480.49 o 
   3   0   1      882.98      897.74     14.73 o 
   4   0   1        2.24        0.72      0.89 o 
   5   0   1      839.88      816.64     14.69 o 
   6   0   1       36.90       51.88      4.73 o 
   7   0   1        7.09       14.70      3.07 o 
   8   0   1       71.15       89.92      6.75 o 
   9   0   1        3.69        2.60      3.54 o 
   0   1   1      118.82      110.13      2.45 o 
   1   1   1      221.59      189.82      2.37 o 
   2   1   1      713.95      744.96      8.04 o 
   3   1   1      288.05      284.71      4.35 o 
   4   1   1      128.12      133.36      2.65 o 
   5   1   1      101.85       99.21      2.91 o 
   6   1   1      166.06      162.84      3.64 o 
   7   1   1      178.16      200.56      5.25 o 
   8   1   1       52.85       57.29      3.68 o 
   9   1   1       50.49       56.03      4.37 o 
   0   2   1     2183.27     1995.89     29.72 o 
   1   2   1      377.16      349.95      3.80 o 
   2   2   1      135.60      140.40      2.24 o 
   3   2   1       85.03       93.44      2.10 o 
   4   2   1       88.91       85.00      1.98 o 
   5   2   1      165.62      155.19      3.28 o 
   6   2   1      165.80      174.96      4.59 o 
   7   2   1       29.37       37.90      2.70 o 
   8   2   1       13.50       13.90      2.32 o 
   9   2   1       22.43       18.91      2.98 o 
   0   3   1       10.21        7.97      1.21 o 
   1   3   1      461.43      488.28      5.24 o 
   2   3   1     1589.90     1698.25     17.27 o 
   3   3   1      352.70      394.01      5.27 o 
   4   3   1      325.08      347.14      7.73 o 
   5   3   1       88.38      103.38      3.37 o 
   6   3   1        9.08       11.34      1.73 o 
   7   3   1       14.69       11.07      1.97 o 
   8   3   1       27.41       22.99      2.66 o 
   9   3   1        1.23        3.66      2.28 o 
   0   4   1      131.77      100.36      4.33 o 
   1   4   1      231.20      231.35      3.31 o 
   2   4   1      323.71      342.12      4.64 o 
   3   4   1      164.83      179.51      3.99 o 
   4   4   1       78.81       80.47      2.91 o 
   5   4   1       11.47        9.38      1.52 o 
   6   4   1        4.49        5.39      1.54 o 
   7   4   1        9.68        9.94      1.99 o 
   8   4   1        1.42        1.54      1.93 o 
   0   5   1      191.87      202.59      5.19 o 
   1   5   1       60.61       54.08      1.86 o 
   2   5   1      609.40      595.60      7.86 o 
   3   5   1      286.51      308.70      5.81 o 
   4   5   1        8.16        5.40      1.29 o 
   5   5   1      297.13      272.79      6.27 o 
   6   5   1       33.68       29.85      2.55 o 
   7   5   1       21.18       21.96      2.59 o 
   8   5   1        4.34        1.18      2.25 o 
   0   6   1       24.79       23.18      2.11 o 
   1   6   1       13.23       18.90      1.51 o 
   2   6   1       29.11       29.34      2.02 o 
   3   6   1        4.70        3.80      1.32 o 
   4   6   1      247.02      228.45      5.67 o 
   5   6   1       69.72       61.24      4.91 o 
   6   6   1       18.14       12.16      2.11 o 
   7   6   1        4.34        6.54      2.46 o 
   0   7   1       50.24       49.49     11.73 o 
   1   7   1      706.15      675.56      9.91 o 
   2   7   1       52.48       53.95      3.20 o 
   3   7   1       51.51       51.54      3.55 o 
   4   7   1       21.12       18.67      2.63 o 
   5   7   1       74.42       72.85      3.79 o 
   6   7   1        0.79        0.44      1.95 o 
   0   8   1       52.18       46.15      4.54 o 
   1   8   1        8.61        8.39      2.66 o 
   2   8   1      632.75      641.17     12.55 o 
   3   8   1       91.74       91.40      7.55 o 
   4   8   1       19.90       21.22      3.22 o 
   5   8   1       20.33       18.98      3.26 o 
   0   9   1       10.78        6.08      3.23 o 
   1   9   1        3.71        2.69      2.45 o 
   2   9   1       18.66       36.34      6.44 o 
   3   9   1       33.09       39.79      3.77 o 
   4   9   1        1.99        4.52      2.71 o 
   0  10   1        0.00        5.79      3.88 o 
   1  10   1       15.80       13.29      4.67 o 
   0   0   2       11.51        0.33      0.33 o 
   1   0   2      127.96      119.68      2.55 o 
   2   0   2    10153.10    10798.23    184.99 o 
   3   0   2       42.78       45.53      2.48 o 
   4   0   2       70.27      102.03      3.25 o 
   5   0   2       73.13       80.85      3.35 o 
   6   0   2       74.41       84.74      5.85 o 
   7   0   2        2.34        4.00      2.03 o 
   8   0   2       16.80       26.55      4.25 o 
   9   0   2       28.18       28.89      4.91 o 
   0   1   2      141.65      151.39      4.03 o 
   1   1   2      450.92      419.99      5.07 o 
   2   1   2     1946.38     1838.72     18.84 o 
   3   1   2     1595.02     1744.30     19.10 o 
   4   1   2       51.43       48.88      1.64 o 
   5   1   2       50.53       50.75      2.31 o 
   6   1   2       66.21       67.87      2.70 o 
   7   1   2        8.65        8.52      1.79 o 
   8   1   2      176.81      186.18      6.77 o 
   9   1   2      124.21      135.59      6.11 o 
   0   2   2      701.49      720.57     11.47 o 
   1   2   2      625.54      617.17      6.24 o 
   2   2   2      507.73      484.93      5.35 o 
   3   2   2      516.36      532.39      6.89 o 
   4   2   2      409.09      430.70      5.56 o 
   5   2   2       59.72       57.45      2.50 o 
   6   2   2      458.47      481.52      8.77 o 
   7   2   2      105.00       97.44      3.91 o 
   8   2   2       60.78       60.43      3.58 o 
   9   2   2        6.92        7.48      2.60 o 
   0   3   2       34.17       31.45      1.67 o 
   1   3   2      117.41      154.37      2.69 o 
   2   3   2       30.62       22.39      1.28 o 
   3   3   2       34.90       36.92      1.49 o 
   4   3   2      188.66      189.66      5.35 o 
   5   3   2      386.30      357.55      8.02 o 
   6   3   2        5.63        4.05      1.50 o 
   7   3   2      146.22      158.28      4.90 o 
   8   3   2       12.40        9.49      2.15 o 
   9   3   2        5.33        7.56      2.72 o 
   0   4   2     1065.89     1264.96     20.38 o 
   1   4   2       74.10       64.67      1.94 o 
   2   4   2      299.14      284.31      3.73 o 
   3   4   2      101.28       91.61      2.13 o 
   4   4   2       64.38       64.88      2.50 o 
   5   4   2       24.14       25.26      2.02 o 
   6   4   2        1.76        3.10      1.49 o 
   7   4   2        0.91        0.19      1.60 o 
   8   4   2       17.34       18.07      2.56 o 
   0   5   2      271.14      274.42      6.34 o 
   1   5   2      425.59      437.91      5.61 o 
   2   5   2       55.71       63.46      2.06 o 
   3   5   2      298.00      298.45      5.32 o 
   4   5   2       15.96       19.49      2.30 o 
   5   5   2       20.65       22.48      2.12 o 
   6   5   2       38.13       35.03      2.76 o 
   7   5   2       71.16       63.82      3.70 o 
   8   5   2        0.07        0.15      2.29 o 
   0   6   2      256.09      220.61      5.86 o 
   1   6   2      114.94      131.53      3.26 o 
   2   6   2       71.62       78.41      2.98 o 
   3   6   2       57.60       50.27      2.88 o 
   4   6   2       30.38       22.87      2.04 o 
   5   6   2       10.76       12.24      1.94 o 
   6   6   2      126.05      115.68      7.12 o 
   7   6   2        6.62        7.42      2.62 o 
   0   7   2        2.11        0.42      3.05 o 
   1   7   2      353.68      389.78      7.29 o 
   2   7   2       69.46       69.13      3.86 o 
   3   7   2       21.86       25.19      2.72 o 
   4   7   2       39.37       39.34      3.08 o 
   5   7   2        3.70        2.21      1.77 o 
   6   7   2       46.41       53.33      4.06 o 
   0   8   2      322.96      302.49     10.18 o 
   1   8   2       94.00       98.35      5.19 o 
   2   8   2        3.73        6.54      2.19 o 
   3   8   2       36.80       39.76      3.83 o 
   4   8   2       18.96       26.26      6.09 o 
   5   8   2       16.14       21.97      3.55 o 
   0   9   2        3.42        2.34      3.08 o 
   1   9   2        7.57        5.66      3.63 o 
   2   9   2       15.56       17.10      3.78 o 
   3   9   2       12.43       15.01      2.93 o 
   4   9   2       13.13       16.21      3.22 o 
   0  10   2        0.96        3.75      3.71 o 
   1  10   2        1.30        3.59      2.95 o 
   1   0   3       44.66       36.62      1.11 o 
   2   0   3     2261.94     2335.47     41.00 o 
   3   0   3      237.65      207.56      4.60 o 
   4   0   3       52.31       55.77      2.52 o 
   5   0   3      276.06      256.28      6.20 o 
   6   0   3       14.57       14.89      1.95 o 
   7   0   3       58.67       61.34      3.81 o 
   8   0   3       44.34       55.99      5.57 o 
   9   0   3        4.15        5.26      3.48 o 
   0   1   3      100.48       81.70      2.15 o 
   1   1   3     7236.33     7461.17     99.92 o 
   2   1   3    10196.93    10683.40    105.17 o 
   3   1   3     1493.03     1554.25     16.28 o 
   4   1   3       63.60       63.49      1.84 o 
   5   1   3      187.75      200.91      4.77 o 
   6   1   3       21.00       20.23      1.78 o 
   7   1   3        8.73       10.27      2.03 o 
   8   1   3       70.14       83.90      3.93 o 
   9   1   3       42.52       45.43      5.00 o 
   0   2   3       10.97       10.07      0.92 o 
   1   2   3      473.53      484.68      5.26 o 
   2   2   3      576.12      592.56      7.39 o 
   3   2   3       97.89      103.18      2.01 o 
   4   2   3     1436.46     1558.15     16.77 o 
   5   2   3      226.57      201.69      4.17 o 
   6   2   3      261.74      256.86      5.77 o 
   7   2   3       21.13       18.97      2.22 o 
   8   2   3       12.75       11.01      2.15 o 
   9   2   3        1.29       -0.11      2.40 o 
   0   3   3        8.50        3.42      0.78 o 
   1   3   3      570.20      632.19      7.33 o 
   2   3   3     1228.67     1255.54     12.84 o 
   3   3   3      595.27      620.96      7.59 o 
   4   3   3      482.26      486.23     10.09 o 
   5   3   3       64.67       70.05      2.52 o 
   6   3   3       11.05       14.64      1.85 o 
   7   3   3       76.54       79.21      3.67 o 
   8   3   3       17.17       14.17      2.45 o 
   9   3   3       26.32       30.30      3.60 o 
   0   4   3      717.43      709.52     12.39 o 
   1   4   3      707.06      795.65      9.81 o 
   2   4   3      373.62      399.99      5.03 o 
   3   4   3      160.92      141.35      3.04 o 
   4   4   3       76.66       81.62      2.58 o 
   5   4   3        7.80        5.40      1.39 o 
   6   4   3       10.58       10.87      2.63 o 
   7   4   3        5.28        8.03      1.87 o 
   8   4   3       17.37       17.60      4.12 o 
   0   5   3      567.03      563.51     10.75 o 
   1   5   3      111.69      112.60      2.66 o 
   2   5   3       25.27       26.16      1.51 o 
   3   5   3       22.33       25.54      2.00 o 
   4   5   3       20.44       22.91      1.84 o 
   5   5   3       92.59       76.90      3.87 o 
   6   5   3       53.17       51.73      3.09 o 
   7   5   3       48.03       49.51      3.81 o 
   8   5   3       34.31       33.94      3.57 o 
   0   6   3       16.96       14.73      2.18 o 
   1   6   3      114.98      134.91      3.33 o 
   2   6   3      135.61      123.88      3.89 o 
   3   6   3        2.85        2.12      1.38 o 
   4   6   3      170.14      164.17      4.50 o 
   5   6   3       54.02       52.06      3.07 o 
   6   6   3       59.21       53.00      3.74 o 
   7   6   3        2.59        5.06      2.24 o 
   0   7   3        3.69        2.05      2.60 o 
   1   7   3      659.70      720.54     11.18 o 
   2   7   3       39.13       38.64      3.59 o 
   3   7   3      280.59      263.73      7.20 o 
   4   7   3        3.18        1.36      1.60 o 
   5   7   3       25.07       27.14      3.01 o 
   6   7   3       20.62       25.41      3.09 o 
   0   8   3      377.28      374.92     23.92 o 
   1   8   3       42.02       43.70      3.44 o 
   2   8   3       33.73       33.89      3.25 o 
   3   8   3       30.36       36.75      3.41 o 
   4   8   3        2.30        5.44      2.27 o 
   5   8   3        0.07       -1.96      2.26 o 
   0   9   3       20.71       10.16      3.26 o 
   1   9   3       43.85       44.61      4.18 o 
   2   9   3       33.28       35.72      4.59 o 
   3   9   3       75.20       81.10      5.73 o 
   4   9   3       34.42       49.61      6.14 o 
   0  10   3        3.56        7.56      3.76 o 
   0   0   4       14.67       14.69      0.85 o 
   1   0   4      750.53      818.67     15.07 o 
   2   0   4     6946.14     7423.71     97.64 o 
   3   0   4       48.13       44.31      1.96 o 
   4   0   4      485.56      481.73      9.20 o 
   5   0   4       26.78       27.71      2.20 o 
   6   0   4       61.89       60.57      3.37 o 
   7   0   4        3.28        2.12      1.93 o 
   8   0   4       35.31       44.94      5.21 o 
   9   0   4        5.83        8.47      3.73 o 
   0   1   4       75.00       69.25      1.90 o 
   1   1   4    25919.37    25642.86    313.83 o 
   2   1   4     6004.13     6364.20     63.07 o 
   3   1   4     1529.21     1592.20     17.85 o 
   4   1   4     1289.05     1345.05     15.44 o 
   5   1   4      147.99      155.78      3.24 o 
   6   1   4       63.40       60.73      3.10 o 
   7   1   4       40.63       36.54      2.63 o 
   8   1   4       46.39       52.32      4.02 o 
   9   1   4       19.21       18.43      3.41 o 
   0   2   4      103.92      101.88      4.30 o 
   1   2   4       44.45       39.32      1.17 o 
   2   2   4     3339.52     3447.90     37.37 o 
   3   2   4       49.99       37.38      1.41 o 
   4   2   4       73.86       80.32      1.79 o 
   5   2   4       17.14       22.64      1.59 o 
   6   2   4       41.42       37.34      2.46 o 
   7   2   4      163.75      171.88      5.01 o 
   8   2   4        9.60       11.67      2.31 o 
   9   2   4        6.77        2.81      2.78 o 
   0   3   4      646.92      611.47     10.49 o 
   1   3   4      540.64      506.26      6.65 o 
   2   3   4     1914.12     2096.95     20.71 o 
   3   3   4       75.09       85.40      2.64 o 
   4   3   4      339.32      322.77      6.14 o 
   5   3   4       62.18       59.41      2.41 o 
   6   3   4       29.74       32.59      2.41 o 
   7   3   4        3.96        3.69      1.67 o 
   8   3   4        7.47        9.16      2.50 o 
   9   3   4       13.50       18.98      3.19 o 
   0   4   4        8.42       11.13      1.34 o 
   1   4   4      296.49      319.63      5.07 o 
   2   4   4     2457.91     2607.68     25.77 o 
   3   4   4     1657.01     1656.78     24.69 o 
   4   4   4        0.23        2.77      0.88 o 
   5   4   4       33.19       31.10      2.26 o 
   6   4   4      100.47       91.82      3.74 o 
   7   4   4       35.39       40.82      3.02 o 
   8   4   4        3.38        2.65      2.32 o 
   0   5   4      436.31      456.59      9.16 o 
   1   5   4      448.99      427.40      6.28 o 
   2   5   4      115.45      110.26      3.07 o 
   3   5   4       71.02       69.05      2.39 o 
   4   5   4        1.25        0.99      1.02 o 
   5   5   4      138.43      123.52      5.52 o 
   6   5   4       76.25       77.72      3.67 o 
   7   5   4        8.06        4.31      2.22 o 
   8   5   4        9.59       10.65      2.67 o 
   0   6   4       22.83       21.94      1.92 o 
   1   6   4      142.31      135.24      3.86 o 
   2   6   4      132.75      131.32      3.99 o 
   3   6   4       67.75       58.73      3.10 o 
   4   6   4       71.28       63.01      3.01 o 
   5   6   4       19.16       24.36      2.34 o 
   6   6   4        9.14        8.20      2.22 o 
   7   6   4       19.43       22.60      3.03 o 
   0   7   4      245.72      218.10      8.42 o 
   1   7   4      532.22      517.52      9.44 o 
   2   7   4      109.66      101.88      3.99 o 
   3   7   4      256.54      234.84      6.75 o 
   4   7   4       58.53       64.54      4.99 o 
   5   7   4       75.75       75.68      4.35 o 
   6   7   4        3.71        5.62      2.36 o 
   0   8   4       43.66       44.32      5.97 o 
   1   8   4       89.53       98.68      5.15 o 
   2   8   4      114.56      111.16      4.99 o 
   3   8   4       18.31       16.41      2.93 o 
   4   8   4       33.00       39.48      3.71 o 
   5   8   4       15.89       18.32      3.62 o 
   0   9   4        0.42       -1.55      3.63 o 
   1   9   4       32.20       29.30      3.57 o 
   2   9   4      156.05      161.75      8.71 o 
   3   9   4       70.64       76.07      5.05 o 
   4   9   4       74.04       72.28      4.96 o 
   0  10   4        0.81        2.00      3.50 o 
   1   0   5     1305.27     1302.18     23.62 o 
   2   0   5      170.67      183.30      3.89 o 
   3   0   5      915.76      937.21     13.79 o 
   4   0   5      111.81      101.35      3.22 o 
   5   0   5       14.87       18.36      1.89 o 
   6   0   5       17.58       12.49      3.61 o 
   7   0   5       51.32       41.18      3.30 o 
   8   0   5        3.51        1.34      3.83 o 
   9   0   5        0.91        0.61      3.22 o 
   0   1   5        2.75        2.26      0.44 o 
   1   1   5    16421.76    16600.40    176.63 o 
   2   1   5     5932.78     6239.05     66.29 o 
   3   1   5      622.04      614.30      7.71 o 
   4   1   5      929.52      996.57     12.85 o 
   5   1   5      640.61      674.50      9.67 o 
   6   1   5       33.30       35.37      2.12 o 
   7   1   5        9.71       10.86      1.89 o 
   8   1   5       19.82       18.54      2.38 o 
   9   1   5       30.92       33.40      4.45 o 
   0   2   5      460.45      435.74      8.73 o 
   1   2   5      501.55      475.45      6.89 o 
   2   2   5      708.34      760.63      9.22 o 
   3   2   5      991.35      979.10     10.99 o 
   4   2   5       75.17       73.92      1.72 o 
   5   2   5      404.24      393.66      6.55 o 
   6   2   5       79.20       72.54      2.79 o 
   7   2   5      233.26      236.44      8.19 o 
   8   2   5      122.05      119.83      4.68 o 
   9   2   5       13.26        9.14      3.13 o 
   0   3   5       97.41       83.51      2.94 o 
   1   3   5      323.87      358.92      5.82 o 
   2   3   5      433.05      383.83      5.00 o 
   3   3   5      157.51      148.04      2.62 o 
   4   3   5      103.46       94.24      3.00 o 
   5   3   5      239.14      230.31      4.69 o 
   6   3   5       39.00       43.29      2.66 o 
   7   3   5       15.95       17.49      2.17 o 
   8   3   5       14.50       15.74      2.78 o 
   9   3   5        2.43        6.52      2.56 o 
   0   4   5     1857.99     1918.19     35.12 o 
   1   4   5      634.56      730.96      9.74 o 
   2   4   5      121.61      137.29      2.57 o 
   3   4   5      332.92      351.76      8.04 o 
   4   4   5      486.10      497.73      7.44 o 
   5   4   5       43.39       39.98      2.40 o 
   6   4   5       16.37       17.63      2.00 o 
   7   4   5       14.81       13.44      2.50 o 
   8   4   5        6.62        9.31      2.61 o 
   0   5   5      119.08       98.54      3.90 o 
   1   5   5       98.32      109.79      3.48 o 
   2   5   5       42.16       37.36      1.99 o 
   3   5   5        7.75        6.81      1.03 o 
   4   5   5       97.05       87.70      2.80 o 
   5   5   5       38.68       41.77      2.54 o 
   6   5   5        6.31        6.23      2.04 o 
   7   5   5       12.42       14.14      2.57 o 
   8   5   5        3.21        3.16      2.39 o 
   0   6   5      742.63      753.98     16.42 o 
   1   6   5       35.60       42.74      2.53 o 
   2   6   5       96.56       88.49      3.43 o 
   3   6   5       30.03       29.90      2.10 o 
   4   6   5      140.28      139.43      4.18 o 
   5   6   5        2.00        3.96      1.91 o 
   6   6   5       78.38       78.92      6.98 o 
   7   6   5       25.81       27.08      3.35 o 
   0   7   5      315.06      319.62     11.90 o 
   1   7   5      962.92      970.10     17.52 o 
   2   7   5       88.99       82.89      3.68 o 
   3   7   5      124.79      115.66      4.94 o 
   4   7   5       72.96       62.18      3.65 o 
   5   7   5        4.63        5.12      2.01 o 
   6   7   5        6.17        5.72      2.28 o 
   0   8   5       10.70       18.31      3.91 o 
   1   8   5       64.97       61.95      4.46 o 
   2   8   5       43.65       40.30      3.31 o 
   3   8   5       14.92       14.78      2.72 o 
   4   8   5       32.37       32.07      3.55 o 
   5   8   5        5.04        5.35      2.35 o 
   0   9   5        1.91        5.16      3.45 o 
   1   9   5       12.60       12.88      2.80 o 
   2   9   5       64.27       68.64      5.80 o 
   3   9   5       19.14       30.72      4.73 o 
   4   9   5       23.88       38.96      4.45 o 
   0   0   6     1055.34     1067.15     23.89 o 
   1   0   6      127.76      110.51      2.40 o 
   2   0   6     2226.44     2276.16     34.97 o 
   3   0   6      709.49      731.92     12.58 o 
   4   0   6      465.71      465.52      8.98 o 
   5   0   6       10.18        9.90      1.85 o 
   6   0   6       96.43      108.49      5.07 o 
   7   0   6       13.03       13.62      4.11 o 
   8   0   6       41.51       47.97      5.32 o 
   9   0   6       22.71       32.21      5.15 o 
   0   1   6       51.05       44.13      2.01 o 
   1   1   6     3157.56     3256.69     37.52 o 
   2   1   6      826.88      816.69      9.56 o 
   3   1   6     1950.77     2038.01     21.25 o 
   4   1   6     1242.64     1268.36     14.91 o 
   5   1   6      476.78      462.19      7.25 o 
   6   1   6       23.43       23.77      1.87 o 
   7   1   6      161.46      168.31      4.78 o 
   8   1   6       16.30       27.82      2.68 o 
   9   1   6       11.38       13.15      3.35 o 
   0   2   6     4173.45     4091.15     70.53 o 
   1   2   6      653.81      652.07     10.03 o 
   2   2   6     2729.71     2826.45     30.88 o 
   3   2   6       98.69       81.50      1.82 o 
   4   2   6      644.66      647.59      8.02 o 
   5   2   6       26.73       26.88      1.70 o 
   6   2   6      514.80      494.29      8.94 o 
   7   2   6       52.65       49.64      3.18 o 
   8   2   6      132.83      151.57      5.81 o 
   9   2   6       69.26       73.25      6.43 o 
   0   3   6     1357.85     1364.55     25.15 o 
   1   3   6      327.12      329.50      4.98 o 
   2   3   6      665.09      669.15      8.54 o 
   3   3   6        5.74        9.23      0.86 o 
   4   3   6       40.48       40.35      1.77 o 
   5   3   6      321.53      320.10      5.52 o 
   6   3   6       94.37       96.24      4.10 o 
   7   3   6       44.80       54.94      5.20 o 
   8   3   6       13.45       13.80      2.73 o 
   0   4   6      679.80      763.86     15.56 o 
   1   4   6      171.40      215.24      5.18 o 
   2   4   6     1570.50     1716.20     19.66 o 
   3   4   6       32.65       32.36      1.61 o 
   4   4   6      283.29      269.05      4.84 o 
   5   4   6        8.52        6.84      1.15 o 
   6   4   6       42.97       38.30      3.09 o 
   7   4   6        2.56        2.13      1.94 o 
   8   4   6       44.47       44.31      4.08 o 
   0   5   6       89.22       97.57      4.05 o 
   1   5   6       91.57       88.58      3.62 o 
   2   5   6      100.39       90.76      2.86 o 
   3   5   6       75.49       72.94      2.74 o 
   4   5   6       76.67       86.68      2.77 o 
   5   5   6       63.55       66.01      4.30 o 
   6   5   6       49.95       49.69      4.59 o 
   7   5   6       25.66       29.26      3.16 o 
   8   5   6        6.45       11.08      2.83 o 
   0   6   6      139.34      132.13      5.22 o 
   1   6   6       91.22       75.63      3.38 o 
   2   6   6      121.55      125.43      4.02 o 
   3   6   6      324.03      292.95      8.00 o 
   4   6   6        9.25        8.68      1.95 o 
   5   6   6        1.57        0.62      1.62 o 
   6   6   6      105.36      102.45      5.76 o 
   7   6   6       63.42       61.52      4.44 o 
   0   7   6      136.44      151.02      7.68 o 
   1   7   6      214.26      224.37      6.08 o 
   2   7   6      122.79      124.93      6.74 o 
   3   7   6        4.81        2.57      1.76 o 
   4   7   6       71.37       69.63      3.84 o 
   5   7   6       37.69       29.35      2.99 o 
   6   7   6        8.99        8.00      2.47 o 
   0   8   6      101.16       85.05      6.64 o 
   1   8   6        6.76        5.40      1.97 o 
   2   8   6       15.83       16.82      4.13 o 
   3   8   6        7.97        6.85      2.26 o 
   4   8   6        6.69        9.08      3.02 o 
   5   8   6        3.68        5.79      2.25 o 
   0   9   6       72.31       74.08      6.89 o 
   1   9   6        0.61        4.39      2.31 o 
   2   9   6       45.61       58.10      9.58 o 
   3   9   6       64.31       75.90      4.86 o 
   1   0   7       64.93       61.89      1.65 o 
   2   0   7      412.91      394.89      7.08 o 
   3   0   7     1138.88     1174.72     19.19 o 
   4   0   7      186.66      168.22      5.46 o 
   5   0   7        3.85        1.51      2.34 o 
   6   0   7       29.88       29.87      3.14 o 
   7   0   7        0.49       -2.49      1.92 o 
   8   0   7       17.65       19.84      4.05 o 
   9   0   7        1.05        4.17      4.97 o 
   0   1   7       69.40       66.98      1.95 o 
   1   1   7     3421.67     3440.44     47.44 o 
   2   1   7       36.10       33.11      1.00 o 
   3   1   7      133.37      112.91      2.26 o 
   4   1   7      120.11      132.72      2.58 o 
   5   1   7      327.21      362.74      7.30 o 
   6   1   7      114.88      119.21      3.46 o 
   7   1   7       38.64       30.24      2.48 o 
   8   1   7       41.49       46.18      3.60 o 
   9   1   7        4.77        6.55      6.05 o 
   0   2   7     2072.01     2250.85     49.86 o 
   1   2   7     1574.43     1517.38     21.60 o 
   2   2   7      684.89      776.49      9.43 o 
   3   2   7      589.79      552.24      6.79 o 
   4   2   7     1851.43     1854.21     19.99 o 
   5   2   7      266.74      275.73      4.84 o 
   6   2   7      305.16      312.00      5.98 o 
   7   2   7       96.23       93.96      4.38 o 
   8   2   7       41.53       42.26      3.54 o 
   9   2   7       38.46       35.24      4.44 o 
   0   3   7      228.28      259.52      6.88 o 
   1   3   7     1925.13     2198.27     27.93 o 
   2   3   7       68.22       74.57      2.03 o 
   3   3   7      704.75      728.95      9.45 o 
   4   3   7       26.21       23.87      1.46 o 
   5   3   7       79.72       75.35      2.54 o 
   6   3   7       19.58       17.29      1.78 o 
   7   3   7        1.61        3.36      1.97 o 
   8   3   7        4.23        4.15      2.27 o 
   0   4   7     1230.10     1534.06     28.69 o 
   1   4   7      195.19      198.75      4.49 o 
   2   4   7       92.29       91.59      2.72 o 
   3   4   7       23.93       27.91      1.80 o 
   4   4   7       80.54       83.10      2.58 o 
   5   4   7       15.65       14.04      1.45 o 
   6   4   7       92.49       98.83      4.45 o 
   7   4   7       21.54       33.25      3.38 o 
   8   4   7       37.25       39.74      3.66 o 
   0   5   7        0.15       -0.38      1.39 o 
   1   5   7      141.46      164.08      3.90 o 
   2   5   7      188.33      189.58      4.19 o 
   3   5   7       54.51       54.05      2.44 o 
   4   5   7      155.99      151.06      4.92 o 
   5   5   7        9.86        8.31      1.82 o 
   6   5   7        8.00        8.14      2.08 o 
   7   5   7        4.89        4.35      2.23 o 
   8   5   7       26.37       30.11      3.97 o 
   0   6   7       23.86       24.19      2.78 o 
   1   6   7      167.83      176.40      6.75 o 
   2   6   7      874.01      871.39     13.73 o 
   3   6   7      317.60      324.76      6.42 o 
   4   6   7      130.10      123.12      5.02 o 
   5   6   7       34.77       34.94      2.86 o 
   6   6   7       18.70       19.34      2.72 o 
   7   6   7       60.95       66.76      4.57 o 
   0   7   7       14.79       13.06      3.28 o 
   1   7   7      318.97      307.16      8.34 o 
   2   7   7       74.27       71.90      3.50 o 
   3   7   7       45.28       53.69      3.66 o 
   4   7   7       12.56       18.10      2.41 o 
   5   7   7       32.26       26.06      2.77 o 
   6   7   7       15.80       18.37      2.93 o 
   0   8   7       37.95       40.35      4.99 o 
   1   8   7       16.34       24.18      2.74 o 
   2   8   7        0.75       -0.21      1.92 o 
   3   8   7        7.93       12.40      2.49 o 
   4   8   7       53.70       60.41      4.26 o 
   5   8   7        0.72        1.34      2.16 o 
   0   9   7       21.24       19.70      4.57 o 
   1   9   7       19.79       12.42      3.31 o 
   2   9   7        9.47        9.00      3.52 o 
   3   9   7        9.50       15.22      2.89 o 
   0   0   8     2340.76     2608.39     64.06 o 
   1   0   8     4570.82     4751.99     72.97 o 
   2   0   8     1067.34     1059.97     19.86 o 
   3   0   8     2390.97     2448.89     38.12 o 
   4   0   8       31.97       21.91      1.75 o 
   5   0   8       26.68       35.19      2.76 o 
   6   0   8      254.41      253.09     10.23 o 
   7   0   8       44.75       53.47      4.27 o 
   8   0   8        2.02        4.73      2.98 o 
   9   0   8        0.83       -4.03      3.93 o 
   0   1   8       83.38       83.04      2.38 o 
   1   1   8     2328.30     2403.25     33.49 o 
   2   1   8      305.45      308.93      4.17 o 
   3   1   8      152.43      133.14      2.48 o 
   4   1   8      182.63      182.50      4.48 o 
   5   1   8       71.64       77.63      2.55 o 
   6   1   8       93.89       97.24      3.19 o 
   7   1   8       30.85       31.22      2.46 o 
   8   1   8       43.87       43.82      3.88 o 
   9   1   8        1.57        1.09      3.67 o 
   0   2   8     1916.34     1981.53     44.13 o 
   1   2   8     1770.37     1754.26     24.83 o 
   2   2   8      590.60      593.48      8.04 o 
   3   2   8     3639.16     3828.58     41.75 o 
   4   2   8     1157.21     1095.81     12.55 o 
   5   2   8      142.89      133.99      3.17 o 
   6   2   8       71.88       62.51      2.66 o 
   7   2   8       58.22       59.43      3.37 o 
   8   2   8       24.17       26.95      3.10 o 
   9   2   8        8.56       13.30      3.34 o 
   0   3   8     2786.90     2981.59     52.58 o 
   1   3   8     3154.67     3655.42     50.49 o 
   2   3   8      284.23      300.07      5.40 o 
   3   3   8       48.71       43.81      1.65 o 
   4   3   8      121.95      117.14      2.85 o 
   5   3   8      107.56       99.09      4.27 o 
   6   3   8      225.17      209.41      5.94 o 
   7   3   8        9.57       11.22      2.18 o 
   8   3   8       31.29       36.04      3.43 o 
   0   4   8        3.94        6.05      1.66 o 
   1   4   8       80.80       88.97      2.55 o 
   2   4   8      265.13      223.20      3.92 o 
   3   4   8       31.25       27.72      1.62 o 
   4   4   8      197.44      201.15      4.06 o 
   5   4   8        4.72        5.40      1.34 o 
   6   4   8       86.02       79.72      4.07 o 
   7   4   8       30.36       35.05      3.95 o 
   8   4   8        8.03       12.05      2.87 o 
   0   5   8        9.68       11.46      1.78 o 
   1   5   8      694.01      678.41     11.48 o 
   2   5   8       32.78       30.20      1.89 o 
   3   5   8       12.67       14.65      1.56 o 
   4   5   8        0.05        0.53      1.08 o 
   5   5   8        4.42        0.96      1.53 o 
   6   5   8       21.95       17.27      2.43 o 
   7   5   8       24.79       25.87      3.20 o 
   8   5   8       20.91       21.73      3.27 o 
   0   6   8      737.60      645.88     34.26 o 
   1   6   8      194.84      198.01      6.04 o 
   2   6   8      342.71      337.97      6.99 o 
   3   6   8      171.80      188.73      4.71 o 
   4   6   8      338.77      317.77      7.26 o 
   5   6   8       25.19       24.93      2.59 o 
   6   6   8       11.14       11.00      2.21 o 
   7   6   8        7.61        9.63      2.65 o 
   0   7   8      394.54      410.04     14.62 o 
   1   7   8      356.99      364.35      8.16 o 
   2   7   8      132.91      136.07      5.15 o 
   3   7   8       25.62       27.01      2.82 o 
   4   7   8        7.30        8.10      1.97 o 
   5   7   8        7.65       10.05      2.22 o 
   6   7   8        4.20        2.01      2.21 o 
   0   8   8       43.17       47.52      5.21 o 
   1   8   8       17.70       29.17      3.36 o 
   2   8   8        4.10        5.84      2.19 o 
   3   8   8       16.25       16.83      3.55 o 
   4   8   8       29.62       25.10      3.20 o 
   5   8   8       15.35       22.78      2.97 o 
   0   9   8       66.91       96.71     12.23 o 
   1   9   8        4.79        3.62      2.44 o 
   2   9   8       16.52       15.46      5.51 o 
   3   9   8        5.04        4.38      2.64 o 
   1   0   9     5178.71     5388.93     82.70 o 
   2   0   9     3427.30     3588.57     64.41 o 
   3   0   9     2555.02     2725.03     42.26 o 
   4   0   9       17.87       21.56      2.37 o 
   5   0   9        4.03        7.48      1.65 o 
   6   0   9        4.68        5.26      2.01 o 
   7   0   9       45.84       45.10      3.98 o 
   8   0   9       53.46       50.81      8.47 o 
   9   0   9       13.33       16.97      6.37 o 
   0   1   9       43.53       47.03      1.54 o 
   1   1   9      804.94      787.41     11.69 o 
   2   1   9       51.12       52.22      1.24 o 
   3   1   9      330.47      337.92      4.48 o 
   4   1   9      226.79      218.48      4.03 o 
   5   1   9       12.16       13.95      1.21 o 
   6   1   9        1.73        3.21      1.20 o 
   7   1   9        9.71       12.62      2.15 o 
   8   1   9        0.80        3.89      2.03 o 
   9   1   9        4.41        5.90      3.88 o 
   0   2   9     2952.08     3166.17     57.11 o 
   1   2   9     1754.95     1914.51     22.70 o 
   2   2   9      641.97      661.66      8.84 o 
   3   2   9     1712.82     1703.23     21.04 o 
   4   2   9      442.33      407.64      5.97 o 
   5   2   9       61.64       65.70      2.56 o 
   6   2   9      268.59      252.80      5.77 o 
   7   2   9       34.95       30.86      2.81 o 
   8   2   9        9.36       10.27      2.71 o 
   9   2   9        1.60        1.66      5.60 o 
   0   3   9       44.79       41.22      2.17 o 
   1   3   9     1865.66     2042.41     29.13 o 
   2   3   9     1189.67     1263.95     17.43 o 
   3   3   9     1222.27     1265.06     15.21 o 
   4   3   9      116.16      114.48      3.83 o 
   5   3   9      181.46      167.74      4.19 o 
   6   3   9      227.60      217.31      6.09 o 
   7   3   9       83.14       72.37      4.47 o 
   8   3   9       21.01       19.75      2.92 o 
   0   4   9        9.31        6.01      1.96 o 
   1   4   9      200.14      204.65      4.18 o 
   2   4   9      141.00      133.31      3.04 o 
   3   4   9      107.33       98.25      2.94 o 
   4   4   9      278.35      263.98      5.35 o 
   5   4   9      223.76      203.35      4.81 o 
   6   4   9      146.79      140.67      5.74 o 
   7   4   9        0.82        3.81      2.06 o 
   8   4   9        0.55       -2.20      2.22 o 
   0   5   9        8.65       11.68      1.78 o 
   1   5   9      417.57      459.13      8.59 o 
   2   5   9      131.19      114.81      5.32 o 
   3   5   9      337.57      329.40      6.20 o 
   4   5   9        1.48        1.63      1.27 o 
   5   5   9      219.09      213.70      5.83 o 
   6   5   9       94.91      103.52      4.90 o 
   7   5   9       82.28       85.39      4.80 o 
   0   6   9      511.30      506.21     12.42 o 
   1   6   9      243.37      246.00      5.96 o 
   2   6   9      285.88      288.96      6.99 o 
   3   6   9      317.80      319.11      6.43 o 
   4   6   9        0.56        2.07      1.40 o 
   5   6   9        1.72        1.22      1.62 o 
   6   6   9        8.64       10.36      2.22 o 
   7   6   9        9.49       14.57      3.57 o 
   0   7   9      434.32      397.99     23.80 o 
   1   7   9      168.22      158.49      5.03 o 
   2   7   9      127.12      128.04      4.95 o 
   3   7   9      235.14      224.06      7.28 o 
   4   7   9       21.44       22.41      2.59 o 
   5   7   9       21.48       22.24      2.69 o 
   6   7   9        6.29       12.41      2.96 o 
   0   8   9       39.86       30.78      4.51 o 
   1   8   9        3.89        2.98      2.14 o 
   2   8   9      203.49      209.75      6.68 o 
   3   8   9       67.27       68.88      4.92 o 
   4   8   9       16.25       12.61      2.69 o 
   5   8   9       24.04       25.04      3.07 o 
   0   9   9        0.33       -0.80      6.03 o 
   1   9   9       21.91       23.09      4.37 o 
   2   9   9       13.88       14.97      3.97 o 
   3   9   9        2.42        5.13      3.11 o 
   0   0  10       26.08       20.17      2.45 o 
   1   0  10       98.69       79.18      2.74 o 
   2   0  10     1070.27     1123.45     21.11 o 
   3   0  10       41.78       55.01      2.20 o 
   4   0  10     3362.76     3520.59     54.66 o 
   5   0  10       70.41       93.90      4.15 o 
   6   0  10       16.88       19.61      2.72 o 
   7   0  10        0.50        3.16      3.25 o 
   8   0  10        1.56       -4.03      3.97 o 
   9   0  10       42.38       45.27      8.53 o 
   0   1  10        3.08        1.94      0.61 o 
   1   1  10     2168.79     2279.15     31.99 o 
   2   1  10       49.46       49.79      1.24 o 
   3   1  10       94.82       92.56      2.34 o 
   4   1  10       37.19       32.15      1.45 o 
   5   1  10       62.23       60.86      2.49 o 
   6   1  10       47.99       40.66      2.54 o 
   7   1  10        0.05       -0.06      1.64 o 
   8   1  10       28.26       34.44      4.48 o 
   9   1  10        7.11        4.74      3.91 o 
   0   2  10       30.75       25.87      1.43 o 
   1   2  10      381.58      417.15      5.73 o 
   2   2  10      165.03      154.74      3.10 o 
   3   2  10      323.46      326.90      5.25 o 
   4   2  10       81.85       70.55      2.06 o 
   5   2  10      409.68      374.32      7.10 o 
   6   2  10      234.95      241.25      6.11 o 
   7   2  10        4.20        6.67      1.91 o 
   8   2  10       24.36       28.43      3.48 o 
   0   3  10       74.44       46.66      5.41 o 
   1   3  10      753.02      830.62     11.76 o 
   2   3  10       21.62       22.65      1.44 o 
   3   3  10      402.45      359.28      5.82 o 
   4   3  10       65.41       72.21      2.81 o 
   5   3  10      621.69      563.41      9.96 o 
   6   3  10       54.51       62.65      2.99 o 
   7   3  10      254.50      238.67      7.72 o 
   8   3  10       20.20       20.31      3.32 o 
   0   4  10       74.45       76.62      4.60 o 
   1   4  10      139.73      128.13      2.84 o 
   2   4  10      212.34      195.18      3.89 o 
   3   4  10      182.70      168.17      4.98 o 
   4   4  10      334.94      301.32      6.09 o 
   5   4  10       82.24       79.98      3.44 o 
   6   4  10      104.93      113.98      4.49 o 
   7   4  10        5.17        5.60      3.05 o 
   8   4  10        4.64        3.67      2.86 o 
   0   5  10        3.60        5.47      1.60 o 
   1   5  10      381.75      392.20      6.89 o 
   2   5  10       62.32       63.35      4.45 o 
   3   5  10       17.51       19.24      1.89 o 
   4   5  10       61.52       60.85      2.86 o 
   5   5  10      476.06      494.37      8.80 o 
   6   5  10       61.79       69.96      3.89 o 
   7   5  10       65.34       68.79      4.45 o 
   0   6  10      114.94      117.61      6.29 o 
   1   6  10       33.31       30.62      2.29 o 
   2   6  10       75.87       85.93      4.33 o 
   3   6  10      133.20      139.67      4.40 o 
   4   6  10       48.86       49.46      2.83 o 
   5   6  10       32.96       40.85      3.17 o 
   6   6  10        0.42        1.54      1.91 o 
   7   6  10        7.35       11.58      2.82 o 
   0   7  10        9.09        8.79      2.81 o 
   1   7  10       14.14       14.35      2.54 o 
   2   7  10       28.39       27.03      2.70 o 
   3   7  10       75.41       78.78      7.29 o 
   4   7  10       13.73       13.78      2.26 o 
   5   7  10       43.02       53.68      3.79 o 
   6   7  10        2.98       -0.24      2.11 o 
   0   8  10       54.62       56.64      9.17 o 
   1   8  10       55.89       57.11      4.82 o 
   2   8  10       18.12       18.01      2.61 o 
   3   8  10       32.86       27.01      3.49 o 
   4   8  10       40.37       44.35      5.15 o 
   5   8  10       11.12        9.81      3.12 o 
   0   9  10        2.30       -3.37      5.57 o 
   1   9  10        1.07        4.25      3.29 o 
   2   9  10        6.39        9.52      3.14 o 
   3   9  10        3.83        6.94      3.99 o 
   1   0  11      372.38      339.33      7.40 o 
   2   0  11      729.83      876.91     14.66 o 
   3   0  11      458.08      540.97      9.88 o 
   4   0  11      103.30      121.98      6.59 o 
   5   0  11       47.32       43.87      4.74 o 
   6   0  11       57.01       62.00      4.34 o 
   7   0  11      404.06      402.75     31.32 o 
   8   0  11        5.20        4.53      4.73 o 
   9   0  11        5.78       10.52      5.72 o 
   0   1  11       17.69       17.11      1.05 o 
   1   1  11     1013.34     1075.73     15.80 o 
   2   1  11      115.33      105.13      2.50 o 
   3   1  11       58.91       61.38      2.50 o 
   4   1  11      421.63      379.66      6.73 o 
   5   1  11       33.87       34.38      1.70 o 
   6   1  11       32.22       33.59      2.38 o 
   7   1  11        5.84        5.41      1.85 o 
   8   1  11        6.55        7.09      2.43 o 
   9   1  11        6.26        3.88      7.22 o 
   0   2  11     1721.06     1984.80     36.52 o 
   1   2  11      149.87      145.33      3.58 o 
   2   2  11      504.08      521.08      7.28 o 
   3   2  11      129.58      116.15      2.60 o 
   4   2  11       78.83       65.67      2.42 o 
   5   2  11        0.85        3.41      1.10 o 
   6   2  11       10.48       12.11      1.74 o 
   7   2  11       25.35       28.10      2.72 o 
   8   2  11       23.67       24.92      3.93 o 
   0   3  11       98.20      102.71      3.57 o 
   1   3  11       21.99       22.81      1.20 o 
   2   3  11       82.92      103.18      2.81 o 
   3   3  11      590.33      547.41      9.78 o 
   4   3  11       43.50       43.44      2.43 o 
   5   3  11      921.18      899.53     14.11 o 
   6   3  11       10.08       10.97      1.78 o 
   7   3  11      268.21      266.14      8.12 o 
   8   3  11        0.97        0.37      2.31 o 
   0   4  11      140.96      122.33      7.81 o 
   1   4  11      343.45      350.38      5.64 o 
   2   4  11      256.55      235.37      6.87 o 
   3   4  11       81.43       76.26      2.90 o 
   4   4  11        1.22        2.54      1.27 o 
   5   4  11       13.75        8.08      1.66 o 
   6   4  11       13.90       12.43      2.07 o 
   7   4  11        8.58       10.05      2.62 o 
   8   4  11        1.84        5.33      2.90 o 
   0   5  11        1.16        2.30      1.30 o 
   1   5  11       77.50       87.50      2.80 o 
   2   5  11      142.34      148.12      4.69 o 
   3   5  11      296.84      319.86      6.69 o 
   4   5  11      133.84      131.48      4.59 o 
   5   5  11      249.39      260.43      6.32 o 
   6   5  11       89.27       92.13      4.74 o 
   7   5  11      146.85      136.74      6.48 o 
   0   6  11       68.68       57.32      3.73 o 
   1   6  11       18.54       14.78      2.20 o 
   2   6  11       83.42       77.21      3.69 o 
   3   6  11      225.60      222.70      5.63 o 
   4   6  11        5.49        3.99      1.67 o 
   5   6  11       10.21       11.48      2.34 o 
   6   6  11        4.66        6.17      2.37 o 
   7   6  11       53.36       62.80      5.03 o 
   0   7  11      143.02      141.98     12.23 o 
   1   7  11      102.65       98.71      4.82 o 
   2   7  11       46.21       45.97      3.31 o 
   3   7  11       93.64       88.62      4.68 o 
   4   7  11       21.16       24.07      3.64 o 
   5   7  11       33.86       36.98      3.89 o 
   6   7  11        0.96        4.30      2.47 o 
   0   8  11      123.40      148.25     13.43 o 
   1   8  11        1.96        0.50      3.30 o 
   2   8  11       68.62       69.38      4.25 o 
   3   8  11        8.06        8.74      2.64 o 
   4   8  11       29.39       29.98      3.86 o 
   5   8  11        1.75       -0.69      2.29 o 
   0   9  11        0.01       -3.67      5.43 o 
   1   9  11        1.91        0.00      2.80 o 
   2   9  11        4.94        8.30      4.10 o 
   3   9  11        4.53        5.39      2.83 o 
   0   0  12     2724.20     3005.11     66.14 o 
   1   0  12      704.24      740.48     14.58 o 
   2   0  12     1757.74     1757.77     28.13 o 
   3   0  12       32.97       41.03      2.52 o 
   4   0  12      667.36      623.36     11.65 o 
   5   0  12      182.20      185.96      6.37 o 
   6   0  12       37.67       38.00      4.62 o 
   7   0  12        1.13        5.01      6.38 o 
   8   0  12        0.23        5.67      4.43 o 
   0   1  12       15.93       12.02      1.83 o 
   1   1  12     2247.57     2481.71     31.86 o 
   2   1  12      458.71      478.08      7.19 o 
   3   1  12      160.61      141.90      2.61 o 
   4   1  12       21.62       26.50      1.34 o 
   5   1  12       37.75       34.10      1.93 o 
   6   1  12       63.24       60.06      3.34 o 
   7   1  12        0.16        2.31      1.90 o 
   8   1  12       14.09       15.09      2.96 o 
   0   2  12     6713.01     7215.90    128.47 o 
   1   2  12      842.80      891.44     13.51 o 
   2   2  12      287.15      335.64      5.14 o 
   3   2  12       29.69       32.93      2.37 o 
   4   2  12       20.43       28.20      2.35 o 
   5   2  12      124.98      119.00      4.69 o 
   6   2  12        4.27        1.10      1.36 o 
   7   2  12        9.40       13.81      2.21 o 
   8   2  12        6.00        6.06      3.10 o 
   0   3  12        2.63        2.79      0.97 o 
   1   3  12      113.38      111.45      2.95 o 
   2   3  12      138.86      132.94      3.24 o 
   3   3  12     1404.29     1350.08     28.21 o 
   4   3  12       55.84       56.79      2.61 o 
   5   3  12      837.04      767.46     12.44 o 
   6   3  12       73.59       56.74      3.74 o 
   7   3  12       29.25       22.85      2.65 o 
   8   3  12        2.59       -2.78      2.84 o 
   0   4  12        0.13        1.48      0.99 o 
   1   4  12       42.13       36.77      1.60 o 
   2   4  12       81.82       95.43      3.98 o 
   3   4  12      128.42       99.12      5.30 o 
   4   4  12      353.69      303.80      6.42 o 
   5   4  12      127.96      124.83      4.63 o 
   6   4  12       91.62       87.87      5.02 o 
   7   4  12       26.57       33.18      3.61 o 
   8   4  12       10.39       12.36      3.10 o 
   0   5  12        0.00        0.94      1.14 o 
   1   5  12       62.17       58.06      2.75 o 
   2   5  12      453.23      430.95      8.00 o 
   3   5  12      395.40      395.65      7.72 o 
   4   5  12      294.63      312.94      6.88 o 
   5   5  12      338.65      342.99      7.53 o 
   6   5  12       29.94       27.39      3.48 o 
   7   5  12       11.74        8.38      2.76 o 
   0   6  12      399.79      415.33     13.86 o 
   1   6  12      232.17      205.41      6.23 o 
   2   6  12       70.82       78.28      3.76 o 
   3   6  12       17.63       21.91      2.22 o 
   4   6  12       25.37       27.83      2.77 o 
   5   6  12       13.11       10.67      2.38 o 
   6   6  12       31.48       39.29      3.66 o 
   0   7  12      162.93      187.22     13.57 o 
   1   7  12      155.39      158.66      6.00 o 
   2   7  12       57.73       67.14      4.34 o 
   3   7  12       25.24       28.95      3.00 o 
   4   7  12       49.55       44.09      3.63 o 
   5   7  12       39.01       44.64      4.07 o 
   6   7  12       18.69       18.24      3.16 o 
   0   8  12        1.00        5.80      5.53 o 
   1   8  12       10.64       14.69      4.29 o 
   2   8  12       17.33       19.12      3.32 o 
   3   8  12        3.66        7.45      2.58 o 
   4   8  12        0.85        0.76      4.24 o 
   0   9  12       22.30       36.84      9.23 o 
   1   9  12       13.98        8.57      4.42 o 
   2   9  12        6.66       14.00      5.07 o 
   1   0  13      148.23      137.13      3.94 o 
   2   0  13      440.72      430.90      7.97 o 
   3   0  13      191.05      167.40      3.75 o 
   4   0  13       53.78       50.56      2.80 o 
   5   0  13       18.29       23.67      4.07 o 
   6   0  13        0.38       -5.05      3.37 o 
   7   0  13        0.31        0.93      2.87 o 
   8   0  13       33.90       33.62      5.13 o 
   0   1  13        0.00        1.06      1.21 o 
   1   1  13     3248.69     3462.50     43.99 o 
   2   1  13     1667.60     1661.29     21.98 o 
   3   1  13      109.65      108.27      2.20 o 
   4   1  13       44.76       46.84      1.97 o 
   5   1  13      125.84      110.80      3.12 o 
   6   1  13       12.37       11.44      1.95 o 
   7   1  13       37.31       48.26      3.81 o 
   8   1  13        5.38        4.34      2.41 o 
   0   2  13      865.99     1048.78     17.41 o 
   1   2  13      261.00      277.58      5.51 o 
   2   2  13      658.06      688.10      9.31 o 
   3   2  13      392.32      403.61      7.31 o 
   4   2  13      252.06      221.56      4.40 o 
   5   2  13       12.46       11.51      1.44 o 
   6   2  13       24.36       25.03      3.48 o 
   7   2  13       13.96       17.39      2.91 o 
   8   2  13        2.71        3.53      3.36 o 
   0   3  13        0.36        0.35      0.80 o 
   1   3  13      147.23      135.44      2.62 o 
   2   3  13      181.94      185.61      5.03 o 
   3   3  13      513.16      486.94      8.29 o 
   4   3  13        8.81        8.70      1.43 o 
   5   3  13      352.56      320.23      6.74 o 
   6   3  13        0.35        0.09      1.48 o 
   7   3  13       81.70       70.93      4.78 o 
   8   3  13       22.86       28.48      4.46 o 
   0   4  13      529.45      611.58     13.18 o 
   1   4  13      764.58      783.83     13.01 o 
   2   4  13      215.17      209.93      5.46 o 
   3   4  13      684.12      652.83     10.77 o 
   4   4  13     1166.44     1179.40     17.65 o 
   5   4  13      434.93      427.15      8.42 o 
   6   4  13      278.25      252.21      6.39 o 
   7   4  13       23.78       23.36      3.37 o 
   8   4  13        9.23        9.14      5.16 o 
   0   5  13        7.36        7.41      1.52 o 
   1   5  13      203.44      198.84      5.89 o 
   2   5  13      514.91      503.66      9.01 o 
   3   5  13      199.41      173.17      4.85 o 
   4   5  13      378.27      378.43      7.79 o 
   5   5  13      153.08      147.74      4.84 o 
   6   5  13        5.63        7.96      2.26 o 
   7   5  13       18.35       16.41      2.85 o 
   0   6  13       49.23       49.13      5.03 o 
   1   6  13      159.13      158.26      6.45 o 
   2   6  13      177.82      173.21      5.37 o 
   3   6  13      109.24      109.06      4.09 o 
   4   6  13       16.78       15.33      2.17 o 
   5   6  13       25.21       28.51      3.14 o 
   6   6  13        3.64        1.59      3.74 o 
   0   7  13        0.02       -0.37      4.07 o 
   1   7  13      132.44      116.15      6.60 o 
   2   7  13      198.81      183.45      5.93 o 
   3   7  13       99.45      105.40      4.80 o 
   4   7  13        6.88       10.47      2.38 o 
   5   7  13       17.64       17.86      2.97 o 
   0   8  13       10.51       15.44      6.43 o 
   1   8  13       20.56       21.30      5.14 o 
   2   8  13       50.30       53.20      4.61 o 
   3   8  13        8.01       12.28      2.97 o 
   4   8  13       33.85       30.24      5.73 o 
   0   9  13        5.28        6.73      7.03 o 
   1   9  13       57.16       59.37      5.93 o 
   2   9  13       16.18       20.82      4.37 o 
   0   0  14     3468.31     3577.09     78.62 o 
   1   0  14        0.00        0.64      0.78 o 
   2   0  14     1250.85     1301.72     21.36 o 
   3   0  14       29.79       22.96      1.49 o 
   4   0  14      184.24      179.59      5.80 o 
   5   0  14       99.84       80.99      4.65 o 
   6   0  14        0.44        0.54      2.58 o 
   7   0  14        4.58        6.72      2.84 o 
   8   0  14        8.54        4.66      3.27 o 
   0   1  14      446.36      401.67      7.43 o 
   1   1  14      492.83      531.30      7.89 o 
   2   1  14      117.92      125.86      2.77 o 
   3   1  14      473.60      493.86      7.23 o 
   4   1  14      217.12      225.61      4.39 o 
   5   1  14       19.73       20.32      1.89 o 
   6   1  14      191.12      169.14      5.28 o 
   7   1  14       55.06       58.01      4.77 o 
   8   1  14       23.92       26.92      3.96 o 
   0   2  14      273.04      335.57      6.53 o 
   1   2  14      179.44      177.09      3.77 o 
   2   2  14      539.31      524.21      8.03 o 
   3   2  14       36.97       42.02      2.00 o 
   4   2  14       82.73       90.94      2.73 o 
   5   2  14        7.00       10.22      1.40 o 
   6   2  14       15.80       13.71      2.19 o 
   7   2  14       29.83       29.97      3.35 o 
   8   2  14        1.53       -3.24      2.16 o 
   0   3  14        4.05       10.18      1.80 o 
   1   3  14       95.26      100.95      2.57 o 
   2   3  14       48.94       50.41      2.19 o 
   3   3  14       40.81       39.60      2.13 o 
   4   3  14       33.67       34.80      2.22 o 
   5   3  14      209.47      206.23      5.72 o 
   6   3  14       53.27       47.91      2.97 o 
   7   3  14       62.15       67.05      4.59 o 
   8   3  14       10.00       10.59      3.47 o 
   0   4  14      568.03      503.73     15.98 o 
   1   4  14       44.20       47.59      2.16 o 
   2   4  14      277.13      253.90      5.73 o 
   3   4  14      673.03      696.85     11.34 o 
   4   4  14      199.12      194.79      5.09 o 
   5   4  14      217.13      199.26      5.33 o 
   6   4  14      503.26      490.03      9.67 o 
   7   4  14       59.50       55.99      4.04 o 
   0   5  14        1.22        4.09      2.16 o 
   1   5  14        4.22        5.21      2.57 o 
   2   5  14       34.93       43.92      2.50 o 
   3   5  14      107.98      105.81      3.77 o 
   4   5  14      115.20      104.04      3.96 o 
   5   5  14       59.70       56.53      4.35 o 
   6   5  14        5.62        8.67      2.42 o 
   7   5  14        2.32        2.13      2.32 o 
   0   6  14       23.41       37.48      4.76 o 
   1   6  14       14.36       13.15      3.43 o 
   2   6  14      209.69      204.25      5.81 o 
   3   6  14       77.97       88.43      3.78 o 
   4   6  14       21.97       20.76      2.34 o 
   5   6  14        8.48        8.55      2.89 o 
   6   6  14        6.63        6.78      2.70 o 
   0   7  14       61.30       67.41      9.10 o 
   1   7  14       21.96       27.50      3.83 o 
   2   7  14       56.13       44.38      4.01 o 
   3   7  14       69.33       66.37      4.04 o 
   4   7  14        4.41        5.20      1.97 o 
   5   7  14        7.28        3.97      2.28 o 
   0   8  14        0.04       -5.10      4.27 o 
   1   8  14        8.89       13.88      4.63 o 
   2   8  14        7.28        6.63      2.88 o 
   3   8  14       21.31       16.61      3.39 o 
   4   8  14       10.86       15.69      3.22 o 
   0   9  14        3.26        3.27      6.20 o 
   1   9  14       70.03       73.59      6.50 o 
   2   9  14        9.58        5.79      3.47 o 
   1   0  15       61.61       74.85      4.42 o 
   2   0  15       30.97       30.17      1.58 o 
   3   0  15      774.74      714.18     26.25 o 
   4   0  15       60.64       54.34      3.88 o 
   5   0  15        4.43        5.63      2.56 o 
   6   0  15       56.11       52.32      5.74 o 
   7   0  15       64.37       59.62      6.18 o 
   8   0  15        0.63       -1.78      2.77 o 
   0   1  15      622.60      647.93     11.31 o 
   1   1  15      470.65      476.41      7.27 o 
   2   1  15      649.58      599.60      8.29 o 
   3   1  15      227.60      251.20      4.39 o 
   4   1  15       31.28       36.55      1.82 o 
   5   1  15       67.43       54.95      2.75 o 
   6   1  15       54.37       52.77      3.35 o 
   7   1  15        2.71        1.00      2.20 o 
   8   1  15       35.95       33.59      3.89 o 
   0   2  15       85.02      104.26      2.85 o 
   1   2  15       25.05       26.93      1.77 o 
   2   2  15        0.50        4.02      1.01 o 
   3   2  15      114.05      110.26      3.35 o 
   4   2  15       75.64       72.51      2.95 o 
   5   2  15        0.19        0.41      1.12 o 
   6   2  15        2.48        0.00      1.70 o 
   7   2  15        0.07        0.88      2.11 o 
   8   2  15        0.51        0.94      2.37 o 
   0   3  15      184.62      208.70      6.61 o 
   1   3  15       41.02       39.06      1.72 o 
   2   3  15      197.68      184.09      4.37 o 
   3   3  15      231.18      221.17      4.87 o 
   4   3  15       70.62       71.98      3.00 o 
   5   3  15       16.38       17.08      2.03 o 
   6   3  15        7.83        6.06      1.74 o 
   7   3  15        3.14        4.86      2.35 o 
   8   3  15        4.22        5.58      4.25 o 
   0   4  15      255.31      242.48      8.97 o 
   1   4  15       27.63       34.35      2.09 o 
   2   4  15       67.71       61.00      2.64 o 
   3   4  15      163.33      160.09      4.28 o 
   4   4  15      765.02      753.01     12.45 o 
   5   4  15       89.66       86.24      3.66 o 
   6   4  15      441.07      435.80     11.02 o 
   7   4  15       33.69       29.19      3.80 o 
   0   5  15        0.42        3.69      2.36 o 
   1   5  15       26.00       29.66      2.71 o 
   2   5  15       20.44       19.81      1.95 o 
   3   5  15      168.42      158.86      4.62 o 
   4   5  15       93.12       89.45      3.73 o 
   5   5  15       14.40       15.05      2.19 o 
   6   5  15        4.67        4.19      2.20 o 
   7   5  15        0.56        3.49      2.45 o 
   0   6  15       83.05       62.01      6.28 o 
   1   6  15      158.50      151.66      7.96 o 
   2   6  15      168.55      179.66      6.47 o 
   3   6  15        5.81        3.43      1.64 o 
   4   6  15      104.23      105.59      5.50 o 
   5   6  15        8.17       10.06      2.21 o 
   6   6  15       36.84       43.08      3.87 o 
   0   7  15       42.17       46.64      7.93 o 
   1   7  15        5.12        1.01      3.12 o 
   2   7  15       24.34       22.93      3.25 o 
   3   7  15       51.75       53.22      4.73 o 
   4   7  15       12.94        8.59      2.13 o 
   5   7  15       35.12       44.04      3.92 o 
   0   8  15       64.81       62.37     10.07 o 
   1   8  15        4.19        9.12      4.13 o 
   2   8  15        1.65       -1.45      2.55 o 
   3   8  15        0.32       -2.78      2.54 o 
   4   8  15        4.55        3.32      3.36 o 
   0   9  15        9.99       11.50      7.57 o 
   1   9  15       27.11       27.01      4.69 o 
   0   0  16      463.92      495.82     12.72 o 
   1   0  16        4.60        5.96      1.68 o 
   2   0  16      411.29      449.55      8.45 o 
   3   0  16        0.49        2.67      1.14 o 
   4   0  16        2.52        1.13      1.61 o 
   5   0  16       16.20       15.27      2.70 o 
   6   0  16        3.05        1.81      2.16 o 
   7   0  16       11.49        8.29      2.98 o 
   8   0  16        0.28        5.14      3.40 o 
   0   1  16       72.95       67.44      2.23 o 
   1   1  16      210.77      246.73      4.69 o 
   2   1  16      490.71      489.98      7.07 o 
   3   1  16      585.81      582.99      9.80 o 
   4   1  16      311.41      284.05      7.35 o 
   5   1  16       81.47       77.10      3.58 o 
   6   1  16       11.45       12.16      2.14 o 
   7   1  16       23.42       22.85      3.69 o 
   8   1  16       46.79       41.00      4.04 o 
   0   2  16     2433.95     2590.08     41.04 o 
   1   2  16       98.51       97.26      2.48 o 
   2   2  16      276.21      276.63      4.72 o 
   3   2  16       65.23       73.98      3.02 o 
   4   2  16       38.69       33.50      2.08 o 
   5   2  16        2.00       -0.13      1.32 o 
   6   2  16       20.27       22.87      2.97 o 
   7   2  16       46.74       50.16      4.12 o 
   8   2  16        8.55       17.21      3.22 o 
   0   3  16       27.36       24.80      4.30 o 
   1   3  16      233.64      250.63      4.79 o 
   2   3  16        1.95        4.47      1.09 o 
   3   3  16       77.49       70.76      2.77 o 
   4   3  16      183.79      166.71      4.44 o 
   5   3  16       17.79       21.43      2.31 o 
   6   3  16       21.57       21.73      2.70 o 
   7   3  16        6.15        6.65      2.58 o 
   8   3  16        0.48       -0.79      3.09 o 
   0   4  16       79.23       81.52      5.42 o 
   1   4  16      208.08      225.35      6.35 o 
   2   4  16      300.11      288.82      5.98 o 
   3   4  16        1.11        1.68      1.25 o 
   4   4  16      325.56      335.26      8.85 o 
   5   4  16       56.82       60.10      3.19 o 
   6   4  16      298.43      283.15      6.91 o 
   7   4  16      130.88      110.54      6.84 o 
   0   5  16        5.25        2.12      2.38 o 
   1   5  16       15.57        9.58      2.05 o 
   2   5  16      176.49      198.10      5.02 o 
   3   5  16      363.27      342.58      7.25 o 
   4   5  16      145.00      136.73      4.47 o 
   5   5  16       23.71       26.71      2.65 o 
   6   5  16       13.32       14.31      2.34 o 
   7   5  16        0.08       -0.13      2.77 o 
   0   6  16      528.16      463.00     15.47 o 
   1   6  16      137.50      120.60      6.41 o 
   2   6  16       60.31       56.03      5.59 o 
   3   6  16        1.09        1.20      1.57 o 
   4   6  16       11.21       11.76      2.16 o 
   5   6  16        0.84       -0.79      1.84 o 
   6   6  16       14.36       16.77      2.93 o 
   0   7  16        0.36       -2.47      4.13 o 
   1   7  16       14.53       20.63      3.70 o 
   2   7  16       11.21        9.73      2.69 o 
   3   7  16        8.55        9.81      2.79 o 
   4   7  16        2.20        3.72      2.00 o 
   5   7  16       54.39       69.91      4.71 o 
   0   8  16        0.01        7.23      5.97 o 
   1   8  16       37.79       39.19      6.32 o 
   2   8  16        7.04        9.40      3.01 o 
   3   8  16        7.91       13.89      3.93 o 
   1   0  17       67.63       65.90      2.82 o 
   2   0  17       32.83       21.50      1.94 o 
   3   0  17      249.09      213.25      7.51 o 
   4   0  17      126.00      120.68      5.23 o 
   5   0  17       16.66       16.97      2.78 o 
   6   0  17      176.81      168.02      8.86 o 
   7   0  17       44.61       44.72      4.78 o 
   8   0  17       13.97        8.95      6.35 o 
   0   1  17      222.39      213.03      4.71 o 
   1   1  17      560.01      566.86      8.56 o 
   2   1  17      181.12      177.89      4.83 o 
   3   1  17        2.35        1.54      1.23 o 
   4   1  17      179.79      172.60      4.91 o 
   5   1  17       44.18       45.13      2.99 o 
   6   1  17       11.27       10.40      2.41 o 
   7   1  17       34.73       31.33      4.03 o 
   8   1  17        2.29        3.74      2.44 o 
   0   2  17      582.95      573.35     37.12 o 
   1   2  17       67.82       70.99      2.24 o 
   2   2  17      796.03      852.15     13.75 o 
   3   2  17       99.50       94.17      2.95 o 
   4   2  17       21.33       17.59      2.04 o 
   5   2  17       22.69       19.72      2.04 o 
   6   2  17       19.79       12.95      2.56 o 
   7   2  17       33.19       34.26      3.65 o 
   8   2  17       13.04        9.62      2.96 o 
   0   3  17       37.45       48.23      9.83 o 
   1   3  17      121.67      118.12      3.54 o 
   2   3  17      547.03      537.14      8.97 o 
   3   3  17      175.50      153.90      6.11 o 
   4   3  17      563.64      522.33     10.16 o 
   5   3  17      517.21      460.93     12.18 o 
   6   3  17       50.78       47.36      3.46 o 
   7   3  17       30.12       28.17      3.53 o 
   0   4  17      166.56      154.64      7.24 o 
   1   4  17       35.91       39.44      3.26 o 
   2   4  17      159.63      150.55      4.12 o 
   3   4  17      486.14      475.06      8.72 o 
   4   4  17      511.86      511.46      9.46 o 
   5   4  17      165.97      172.06      5.04 o 
   6   4  17       94.43       98.86      4.81 o 
   7   4  17       27.64       27.24      3.56 o 
   0   5  17        0.19        4.59      2.53 o 
   1   5  17      270.55      268.72      7.51 o 
   2   5  17      661.66      640.39     12.31 o 
   3   5  17       54.88       56.63      3.04 o 
   4   5  17      179.56      169.56      5.06 o 
   5   5  17       61.30       60.42      4.39 o 
   6   5  17       25.87       32.87      3.20 o 
   0   6  17       69.30       52.64      5.61 o 
   1   6  17       32.81       32.30      3.92 o 
   2   6  17      165.85      141.82      5.96 o 
   3   6  17       86.88       87.53      4.49 o 
   4   6  17        8.98        9.34      2.05 o 
   5   6  17        4.75        3.96      2.02 o 
   6   6  17        0.04        0.78      2.28 o 
   0   7  17       64.19       70.81      9.70 o 
   1   7  17        4.34        4.35      2.69 o 
   2   7  17        9.23        9.72      2.72 o 
   3   7  17       15.20       15.64      3.17 o 
   4   7  17        2.49        1.16      2.21 o 
   5   7  17       25.58       29.51      3.54 o 
   0   8  17       17.90        8.17      6.33 o 
   1   8  17       10.44        9.82     11.08 o 
   2   8  17        5.16        6.61      2.97 o 
   3   8  17        0.53       -0.67      2.75 o 
   0   0  18       94.83       79.17     15.94 o 
   1   0  18      586.65      586.68     12.57 o 
   2   0  18       11.61       15.66      1.76 o 
   3   0  18      128.17      102.23      7.49 o 
   4   0  18       85.64       66.22      4.12 o 
   5   0  18       85.55       74.89      4.78 o 
   6   0  18      154.01      147.53      8.38 o 
   7   0  18        9.32        7.80      3.06 o 
   8   0  18       57.73       57.39      6.73 o 
   0   1  18        0.00        0.73      0.87 o 
   1   1  18      342.54      336.11      5.74 o 
   2   1  18       19.36       20.69      1.60 o 
   3   1  18       32.52       30.81      1.93 o 
   4   1  18       55.60       50.23      2.42 o 
   5   1  18       25.47       27.00      2.52 o 
   6   1  18        6.84        6.45      2.00 o 
   7   1  18        2.91        0.93      2.06 o 
   8   1  18        6.07        6.23      2.50 o 
   0   2  18      475.94      534.62     14.63 o 
   1   2  18      102.82       86.77      2.46 o 
   2   2  18      101.49       94.97      3.01 o 
   3   2  18       55.94       54.60      3.27 o 
   4   2  18       22.38       21.94      2.23 o 
   5   2  18        0.42        1.44      1.67 o 
   6   2  18       16.85       14.24      2.59 o 
   7   2  18       17.02       19.86      3.04 o 
   8   2  18        7.62        8.31      2.94 o 
   0   3  18       62.58       68.40      4.04 o 
   1   3  18       12.93       14.80      1.87 o 
   2   3  18      933.29      934.68     14.04 o 
   3   3  18      647.56      594.03      9.97 o 
   4   3  18      676.19      659.16     12.12 o 
   5   3  18      138.81      144.45      5.09 o 
   6   3  18       59.32       57.44      4.28 o 
   7   3  18       21.01       21.64      3.36 o 
   0   4  18      538.22      551.34     16.43 o 
   1   4  18       97.67      113.09      5.20 o 
   2   4  18      145.64      132.38      5.14 o 
   3   4  18       21.01       19.23      1.96 o 
   4   4  18        5.17        5.36      1.67 o 
   5   4  18       11.82       12.86      3.33 o 
   6   4  18       14.69       14.61      2.63 o 
   7   4  18       65.85       65.10      4.98 o 
   0   5  18       23.55       14.76      3.17 o 
   1   5  18      497.88      454.88     10.60 o 
   2   5  18      255.44      222.85      6.24 o 
   3   5  18      157.60      150.75      5.25 o 
   4   5  18       11.60       12.28      2.00 o 
   5   5  18        2.15        1.60      1.72 o 
   6   5  18        5.41        3.59      2.52 o 
   0   6  18      267.37      238.40     22.17 o 
   1   6  18       92.22       79.84      5.54 o 
   2   6  18        1.68        1.92      1.96 o 
   3   6  18        1.84        0.40      1.85 o 
   4   6  18       52.18       51.73      3.83 o 
   5   6  18       14.67        9.38      2.23 o 
   0   7  18       18.69       32.47      7.63 o 
   1   7  18        0.56        1.63      3.06 o 
   2   7  18       23.61       32.26      3.92 o 
   3   7  18       50.04       54.96      6.55 o 
   4   7  18        8.00        6.03      2.43 o 
   0   8  18       12.18        9.67      6.10 o 
   1   8  18       19.26       28.56      5.75 o 
   2   8  18        2.80        2.60      2.77 o 
   3   8  18        2.75        3.37      2.98 o 
   1   0  19        5.90       13.37      1.62 o 
   2   0  19      101.01      108.64      4.08 o 
   3   0  19        0.31        1.83      1.30 o 
   4   0  19        9.53        8.91      3.49 o 
   5   0  19       25.97       26.27      3.33 o 
   6   0  19       43.88       38.76      4.24 o 
   7   0  19       34.94       31.29      4.24 o 
   8   0  19       39.10       33.54      5.72 o 
   0   1  19        4.86        3.25      1.08 o 
   1   1  19       57.28       62.53      2.12 o 
   2   1  19      338.98      305.73      5.59 o 
   3   1  19      182.98      166.78      5.50 o 
   4   1  19        3.68        3.46      1.16 o 
   5   1  19        1.59        2.41      1.47 o 
   6   1  19       21.19       20.65      2.35 o 
   7   1  19        9.36        9.25      2.38 o 
   0   2  19      285.74      270.81      8.92 o 
   1   2  19       15.94       17.36      1.50 o 
   2   2  19        1.91        2.04      0.92 o 
   3   2  19       58.87       54.62      2.84 o 
   4   2  19       28.31       29.69      2.51 o 
   5   2  19      233.82      232.33      7.01 o 
   6   2  19       41.38       38.52      3.62 o 
   7   2  19        1.42        1.86      2.39 o 
   0   3  19      101.65       93.45      4.91 o 
   1   3  19      668.97      644.60     12.69 o 
   2   3  19       91.87      104.19      3.79 o 
   3   3  19      258.87      246.24      6.61 o 
   4   3  19      213.68      209.13      5.87 o 
   5   3  19       66.82       52.00      3.45 o 
   6   3  19       97.69      106.20      6.92 o 
   7   3  19       98.96       90.42      9.27 o 
   0   4  19       60.89       53.25      4.88 o 
   1   4  19       20.05       25.08      2.63 o 
   2   4  19      166.64      161.18      6.95 o 
   3   4  19       41.46       43.41      2.60 o 
   4   4  19      182.29      179.63      5.02 o 
   5   4  19       46.42       47.29      3.48 o 
   6   4  19        0.45        1.57      1.99 o 
   7   4  19        1.11        2.24      2.53 o 
   0   5  19      107.49      111.65     18.55 o 
   1   5  19      288.23      272.31      7.80 o 
   2   5  19       19.17       22.69      2.52 o 
   3   5  19      163.98      166.57      5.57 o 
   4   5  19       63.43       63.35      3.57 o 
   5   5  19       15.00       12.93      3.01 o 
   6   5  19       24.03       22.52      3.05 o 
   0   6  19        0.58       -1.77      2.60 o 
   1   6  19       13.01       10.65      3.10 o 
   2   6  19        8.03        6.25      2.44 o 
   3   6  19        7.42        9.75      2.28 o 
   4   6  19        1.23        0.23      1.99 o 
   5   6  19        2.21        3.66      2.35 o 
   0   7  19        3.70        7.67      5.33 o 
   1   7  19       49.29       39.18      4.75 o 
   2   7  19        4.98        6.44      2.64 o 
   3   7  19       10.49        3.71      2.67 o 
   4   7  19        6.95        5.70      2.45 o 
   0   8  19        7.64        7.63      6.03 o 
   1   8  19       19.02       22.51      5.58 o 
   2   8  19       13.61        9.42      3.24 o 
   0   0  20      188.84      181.02      9.63 o 
   1   0  20      881.68      829.45     17.11 o 
   2   0  20        5.61        4.87      1.29 o 
   3   0  20       43.00       46.88      3.10 o 
   4   0  20      479.14      413.84     18.46 o 
   5   0  20       28.03       22.29      3.20 o 
   6   0  20       34.90       28.08      3.75 o 
   7   0  20        0.21        0.38      2.78 o 
   0   1  20        2.37        2.95      1.19 o 
   1   1  20      188.20      172.42      4.18 o 
   2   1  20       21.51       24.27      1.56 o 
   3   1  20       48.02       44.99      2.36 o 
   4   1  20        0.92        1.69      1.44 o 
   5   1  20       15.69       19.92      2.20 o 
   6   1  20        1.04        1.51      1.68 o 
   7   1  20        0.06       -0.02      2.10 o 
   0   2  20      206.94      221.94      7.95 o 
   1   2  20      416.08      408.96      7.73 o 
   2   2  20      166.65      166.77      6.39 o 
   3   2  20       85.46       70.23      2.97 o 
   4   2  20       24.81       25.85      2.45 o 
   5   2  20       44.34       41.12      3.07 o 
   6   2  20        6.97       10.36      3.38 o 
   7   2  20        5.97        7.38      2.75 o 
   0   3  20       91.03      100.16      5.22 o 
   1   3  20      406.23      426.86      9.38 o 
   2   3  20      155.77      154.33      4.60 o 
   3   3  20       92.50       81.97      4.69 o 
   4   3  20       43.03       46.93      3.26 o 
   5   3  20      233.99      224.43      6.51 o 
   6   3  20       67.77       68.19      4.56 o 
   7   3  20       19.25       22.91      3.42 o 
   0   4  20      146.70      141.24      7.43 o 
   1   4  20        1.18        0.71      1.81 o 
   2   4  20      165.04      152.66      4.94 o 
   3   4  20       20.69       23.12      2.41 o 
   4   4  20       66.20       58.55      3.60 o 
   5   4  20       11.99       15.84      2.53 o 
   6   4  20        4.91        6.60      2.33 o 
   0   5  20       12.37       10.70      3.25 o 
   1   5  20      286.66      254.83      7.55 o 
   2   5  20      184.09      180.67      5.93 o 
   3   5  20        0.69        2.45      1.82 o 
   4   5  20       18.36       21.16      2.86 o 
   5   5  20        5.08        1.99      2.09 o 
   6   5  20       11.70       15.81      2.85 o 
   0   6  20      123.98      125.49      8.35 o 
   1   6  20       29.24       36.16      4.43 o 
   2   6  20       22.62       25.24      3.40 o 
   3   6  20       10.66       12.07      2.45 o 
   4   6  20        7.71        5.19      2.25 o 
   5   6  20        1.05        1.47      2.25 o 
   0   7  20       23.16       28.67      7.60 o 
   1   7  20       11.45        9.95      3.46 o 
   2   7  20        0.10        4.26      2.61 o 
   3   7  20        7.81        7.72      2.99 o 
   4   7  20        0.44       -0.82      2.20 o 
   0   8  20       12.26       15.90      7.47 o 
   1   8  20        9.99       11.51      4.78 o 
   2   8  20        0.83        7.37      3.07 o 
   1   0  21       32.02       32.09      2.36 o 
   2   0  21       20.19       18.04      2.04 o 
   3   0  21      469.89      482.67     14.67 o 
   4   0  21      140.27      155.06      6.33 o 
   5   0  21       36.36       25.68      3.29 o 
   6   0  21      208.49      197.50     10.09 o 
   7   0  21        0.26        1.58      4.11 o 
   0   1  21       62.13       62.87      3.08 o 
   1   1  21       68.37       65.52      2.58 o 
   2   1  21      155.01      144.84      3.94 o 
   3   1  21       18.26       20.17      2.08 o 
   4   1  21       49.60       57.48      3.23 o 
   5   1  21       65.90       62.19      3.34 o 
   6   1  21       49.25       45.75      3.27 o 
   7   1  21        2.37        4.45      2.25 o 
   0   2  21      446.19      453.84     13.33 o 
   1   2  21      368.32      341.57      8.73 o 
   2   2  21      415.93      386.26     16.24 o 
   3   2  21      320.92      330.30      7.01 o 
   4   2  21      102.40       93.84      4.90 o 
   5   2  21      175.87      163.41      5.37 o 
   6   2  21       20.21       24.90      3.22 o 
   7   2  21       16.16       10.02      2.90 o 
   0   3  21       15.56       20.25      2.84 o 
   1   3  21      124.62      113.13      4.19 o 
   2   3  21       59.55       55.03      2.73 o 
   3   3  21      136.41      130.93      5.30 o 
   4   3  21       55.58       57.57      3.41 o 
   5   3  21        4.95        5.92      2.08 o 
   6   3  21       10.24        8.17      2.69 o 
   7   3  21       28.39       31.67      3.77 o 
   0   4  21       10.07       11.44      2.98 o 
   1   4  21        2.35        2.70      2.03 o 
   2   4  21       84.64       78.97      3.78 o 
   3   4  21       30.74       32.90      2.80 o 
   4   4  21       18.92       20.61      3.98 o 
   5   4  21       32.92       40.58      3.43 o 
   6   4  21       40.04       46.32      3.77 o 
   0   5  21       50.05       34.65      8.38 o 
   1   5  21       27.10       19.74      2.87 o 
   2   5  21       68.74       71.66      4.17 o 
   3   5  21       69.03       63.66      3.96 o 
   4   5  21       10.11        9.68      2.64 o 
   5   5  21        1.19        4.40      2.46 o 
   6   5  21       22.53       23.67      3.29 o 
   0   6  21      219.45      217.98     10.56 o 
   1   6  21       33.13       28.75      4.87 o 
   2   6  21      112.82      105.26      5.64 o 
   3   6  21       57.18       58.46      4.09 o 
   4   6  21        5.58        6.02      2.31 o 
   5   6  21        7.22       17.84      3.63 o 
   0   7  21        0.30        1.13      5.00 o 
   1   7  21       19.09       28.05      4.44 o 
   2   7  21       23.26       32.04      4.00 o 
   3   7  21       11.18        7.06      2.91 o 
   0   8  21        0.20       -3.63      5.30 o 
   1   8  21       42.63       67.87      7.97 o 
   0   0  22      812.54      733.55     27.20 o 
   1   0  22      175.04      164.08      6.71 o 
   2   0  22       14.97       13.69      1.95 o 
   3   0  22       57.43       57.09      9.40 o 
   4   0  22       29.05       34.40      7.39 o 
   5   0  22        8.01        9.28      2.62 o 
   6   0  22       63.94       55.22      4.97 o 
   7   0  22       14.86       16.46      3.87 o 
   0   1  22       34.60       41.64      3.52 o 
   1   1  22      143.73      137.19      3.81 o 
   2   1  22       22.89       22.49      2.19 o 
   3   1  22       36.20       39.58      2.56 o 
   4   1  22       61.62       50.76      3.16 o 
   5   1  22      108.35       88.63      3.93 o 
   6   1  22        8.72        7.52      2.12 o 
   7   1  22       44.52       51.55      5.37 o 
   0   2  22      507.33      455.92     23.40 o 
   1   2  22      135.06      127.01      3.76 o 
   2   2  22      499.65      501.93     10.73 o 
   3   2  22      783.00      763.98     13.72 o 
   4   2  22       61.59       52.63      3.48 o 
   5   2  22       57.30       53.32      3.61 o 
   6   2  22        0.95        1.57      2.02 o 
   7   2  22       13.03       10.81      2.81 o 
   0   3  22       34.92       34.03      6.02 o 
   1   3  22      351.66      340.39      8.19 o 
   2   3  22      177.62      179.19      6.02 o 
   3   3  22       17.83       18.18      2.62 o 
   4   3  22       71.96       69.25      4.54 o 
   5   3  22        6.34        3.26      1.95 o 
   6   3  22        9.74        7.25      2.80 o 
   0   4  22        6.41        4.87      3.43 o 
   1   4  22        3.88        8.62      1.97 o 
   2   4  22       64.50       59.07      3.46 o 
   3   4  22       33.53       31.35      4.54 o 
   4   4  22        0.10        0.74      2.09 o 
   5   4  22        8.66        8.76      2.82 o 
   6   4  22       15.52       16.13      3.08 o 
   0   5  22       51.67       55.44      5.78 o 
   1   5  22      135.55      134.37      5.83 o 
   2   5  22       10.55       10.09      2.40 o 
   3   5  22        1.14        1.39      1.85 o 
   4   5  22        1.22        3.34      2.65 o 
   5   5  22        4.27        5.88      2.56 o 
   0   6  22      548.96      540.61     26.45 o 
   1   6  22        3.24        4.55      2.87 o 
   2   6  22      109.02      106.50      5.80 o 
   3   6  22       20.94       21.05      3.03 o 
   4   6  22        1.17        6.64      2.65 o 
   0   7  22        0.04        2.37      5.03 o 
   1   7  22       12.38       14.71      3.88 o 
   2   7  22       28.06       32.87      3.96 o 
   3   7  22        5.46        6.58      2.96 o 
   1   0  23        0.40        2.23      1.70 o 
   2   0  23       88.43       94.43      4.25 o 
   3   0  23      159.97      163.04      9.85 o 
   4   0  23        0.36        1.36      2.04 o 
   5   0  23       12.83        7.55      2.59 o 
   6   0  23        6.50        9.72      3.63 o 
   7   0  23       12.54       16.38      4.36 o 
   0   1  23        7.63        8.94      3.87 o 
   1   1  23       77.30       70.31      3.51 o 
   2   1  23       47.11       51.56      3.05 o 
   3   1  23      203.57      195.62      5.21 o 
   4   1  23        6.64        9.87      1.96 o 
   5   1  23        6.34        4.63      1.76 o 
   6   1  23       16.73       20.08      2.61 o 
   7   1  23       34.70       26.35      4.68 o 
   0   2  23      529.75      537.38     15.52 o 
   1   2  23      144.34      138.31      4.64 o 
   2   2  23      253.62      256.86      7.95 o 
   3   2  23      197.07      186.93      5.50 o 
   4   2  23       19.05       18.81      2.27 o 
   5   2  23        4.58        6.55      2.04 o 
   6   2  23        7.04        7.08      2.33 o 
   0   3  23       13.35       19.19      3.04 o 
   1   3  23       12.49       14.89      2.08 o 
   2   3  23      134.96      132.79      4.55 o 
   3   3  23       31.69       35.94      3.21 o 
   4   3  23      127.55      121.12      5.63 o 
   5   3  23        5.05        8.14      2.41 o 
   6   3  23        0.24        0.39      2.19 o 
   0   4  23       59.81       78.38      8.43 o 
   1   4  23       61.53       56.43      3.59 o 
   2   4  23        4.97        3.57      2.65 o 
   3   4  23      100.35      103.04      5.29 o 
   4   4  23        5.72       12.00      2.64 o 
   5   4  23        0.40        2.15      2.33 o 
   6   4  23       27.46       26.58      4.12 o 
   0   5  23       21.03       20.88      4.20 o 
   1   5  23       98.02       93.12      5.12 o 
   2   5  23        6.14        7.61      2.05 o 
   3   5  23        1.95        4.30      2.35 o 
   4   5  23        0.92        0.54      2.33 o 
   5   5  23        6.69        5.59      4.00 o 
   0   6  23      219.92      229.94     11.32 o 
   1   6  23       54.02       55.54      5.48 o 
   2   6  23      158.62      170.29      7.11 o 
   3   6  23       55.36       66.19      4.43 o 
   4   6  23        5.67        6.39      3.00 o 
   0   7  23       16.72       11.17      6.37 o 
   1   7  23       14.19        9.61      4.43 o 
   2   7  23       27.99       23.83      3.71 o 
   0   0  24      147.19      128.98      8.67 o 
   1   0  24       42.61       44.78      5.33 o 
   2   0  24       96.06       89.04      5.47 o 
   3   0  24        4.20        0.08      2.21 o 
   4   0  24        3.15        4.88      2.39 o 
   5   0  24        0.18       -0.24      2.51 o 
   6   0  24        4.81        9.10      3.77 o 
   7   0  24        0.16        9.78      4.08 o 
   0   1  24      346.73      370.57     13.60 o 
   1   1  24      368.46      371.43     13.10 o 
   2   1  24       40.34       35.87      2.74 o 
   3   1  24      100.68       93.71      4.98 o 
   4   1  24       39.37       38.58      2.92 o 
   5   1  24      131.73      123.44      4.68 o 
   6   1  24       18.43       17.54      2.60 o 
   0   2  24      390.31      454.38     13.90 o 
   1   2  24      124.24      128.85      4.50 o 
   2   2  24       48.00       45.45      3.11 o 
   3   2  24       96.12       77.24      4.52 o 
   4   2  24        0.44        0.64      1.88 o 
   5   2  24       17.37       22.06      2.50 o 
   6   2  24        4.86        4.36      2.21 o 
   0   3  24        3.46        6.00      3.67 o 
   1   3  24      132.82      129.10      6.92 o 
   2   3  24       10.21       14.02      1.97 o 
   3   3  24       65.51       72.82      4.64 o 
   4   3  24       12.95       12.25      2.37 o 
   5   3  24        9.49       12.53      2.76 o 
   6   3  24       25.78       23.83      3.52 o 
   0   4  24       65.05       58.41      7.67 o 
   1   4  24       52.43       57.02      5.43 o 
   2   4  24        7.71        9.79      1.95 o 
   3   4  24       84.69       72.09      4.68 o 
   4   4  24      124.84      111.15      5.82 o 
   5   4  24       14.22       27.13      4.95 o 
   0   5  24        8.85       16.74      4.03 o 
   1   5  24        3.61        1.58      2.17 o 
   2   5  24       10.60       10.42      2.70 o 
   3   5  24        1.06        1.36      2.21 o 
   4   5  24       24.53       25.30      4.50 o 
   5   5  24        0.44        7.59      2.75 o 
   0   6  24       96.30       96.69     15.72 o 
   1   6  24       15.37       12.95      3.77 o 
   2   6  24       36.86       34.13      3.93 o 
   3   6  24        0.67       -1.05      2.54 o 
   4   6  24        3.02        7.11      2.92 o 
   0   7  24        0.57        5.67      5.73 o 
   1   7  24       26.13       14.14      8.78 o 
   2   7  24       17.53       22.56      3.68 o 
   1   0  25       60.64       58.33      4.45 o 
   2   0  25      152.92      147.52      7.02 o 
   3   0  25        6.39        8.83      4.20 o 
   4   0  25        0.06        1.91      2.27 o 
   5   0  25       13.40        9.80      2.98 o 
   6   0  25        5.57        7.81      3.27 o 
   0   1  25       98.20       98.48      5.68 o 
   1   1  25      576.68      576.65     11.75 o 
   2   1  25      151.61      135.85      5.58 o 
   3   1  25      109.99      121.33      6.04 o 
   4   1  25       20.99       18.68      2.75 o 
   5   1  25       17.45       18.46      2.42 o 
   6   1  25        5.31        3.13      2.14 o 
   0   2  25        0.01        0.84      1.87 o 
   1   2  25       93.92       94.63      4.82 o 
   2   2  25        2.60        2.79      1.60 o 
   3   2  25       49.48       39.11      2.96 o 
   4   2  25       34.21       29.01      3.27 o 
   5   2  25       48.08       55.07      3.89 o 
   6   2  25        1.55        1.52      2.22 o 
   0   3  25        6.52        6.77      3.97 o 
   1   3  25       12.70        8.60      1.90 o 
   2   3  25       19.41       26.65      2.56 o 
   3   3  25       20.63       24.84      2.74 o 
   4   3  25       12.09       13.40      2.37 o 
   5   3  25        4.23        5.96      2.52 o 
   6   3  25       52.58       72.27      5.27 o 
   0   4  25      103.20      115.88     10.57 o 
   1   4  25       19.90       20.81      3.44 o 
   2   4  25      142.39      132.37      4.99 o 
   3   4  25       12.73        7.64      2.19 o 
   4   4  25      118.87      108.62      5.76 o 
   5   4  25        0.79        4.45      2.67 o 
   0   5  25       23.83       23.23      4.67 o 
   1   5  25       60.75       48.23      5.54 o 
   2   5  25        5.03        4.59      2.90 o 
   3   5  25        0.37       -0.25      2.53 o 
   4   5  25       19.25       23.51      3.49 o 
   0   6  25       38.85       35.80      7.78 o 
   1   6  25       16.54       16.63      3.64 o 
   2   6  25       15.94       18.46      4.02 o 
   3   6  25        8.89       15.33      3.43 o 
   0   7  25        8.65        3.33      5.90 o 
   1   7  25      129.48      115.27      7.81 o 
   0   0  26       59.52       77.28      7.40 o 
   1   0  26      128.47      144.62      6.92 o 
   2   0  26       55.63       52.94      6.87 o 
   3   0  26       14.31       16.04      4.93 o 
   4   0  26       67.17       61.42      6.68 o 
   5   0  26        9.03        3.76      2.92 o 
   6   0  26        1.14       -2.87      2.89 o 
   0   1  26      118.73      127.11      6.48 o 
   1   1  26      937.53      974.24     18.02 o 
   2   1  26       43.65       43.41      3.66 o 
   3   1  26       97.92      109.42      6.92 o 
   4   1  26       10.87        8.57      2.39 o 
   5   1  26       38.16       40.61      3.57 o 
   6   1  26        0.18        0.46      2.19 o 
   0   2  26        8.98        7.74      2.56 o 
   1   2  26       97.10       95.19      6.09 o 
   2   2  26       49.43       49.09      3.94 o 
   3   2  26       29.87       29.24      2.77 o 
   4   2  26       12.27        9.26      2.54 o 
   5   2  26        6.57        6.04      2.26 o 
   6   2  26        5.63        2.86      3.66 o 
   0   3  26        0.88       -1.10      3.07 o 
   1   3  26      230.27      216.83      7.57 o 
   2   3  26       43.89       44.65      3.12 o 
   3   3  26       17.80       23.40      4.59 o 
   4   3  26       41.69       38.40      3.40 o 
   5   3  26       43.69       52.65      5.63 o 
   0   4  26        3.07        4.10      4.27 o 
   1   4  26        2.60        1.85      2.38 o 
   2   4  26       49.74       62.27      3.76 o 
   3   4  26       67.27       65.17      4.01 o 
   4   4  26       22.22       25.97      4.18 o 
   5   4  26       50.05       51.63      5.40 o 
   0   5  26        0.09        7.39      3.75 o 
   1   5  26       17.64       21.38      3.19 o 
   2   5  26        4.90       10.78      3.22 o 
   3   5  26       11.96       12.68      3.11 o 
   4   5  26       39.27       46.60      4.85 o 
   0   6  26       12.37        7.39      4.09 o 
   1   6  26       10.72       11.74      3.57 o 
   2   6  26        7.09       10.99      3.62 o 
   3   6  26       35.22       47.55      6.09 o 
   1   0  27        4.54        5.16      2.37 o 
   2   0  27        0.83       -0.10      2.77 o 
   3   0  27      149.52      182.52     12.47 o 
   4   0  27        2.24       13.51      4.07 o 
   5   0  27        3.16        3.75      2.91 o 
   6   0  27       26.41       36.85      5.16 o 
   0   1  27      283.57      291.94     10.57 o 
   1   1  27      390.16      416.62     11.20 o 
   2   1  27       17.93       17.75      2.84 o 
   3   1  27       19.03       16.04      6.00 o 
   4   1  27        2.74        0.73      2.09 o 
   5   1  27        9.17        7.66      2.56 o 
   6   1  27        6.48        8.09      2.96 o 
   0   2  27       50.77       58.96      6.87 o 
   1   2  27       37.82       40.88      3.63 o 
   2   2  27       22.89       16.85      5.01 o 
   3   2  27       48.59       48.44      3.33 o 
   4   2  27        6.82        2.81      3.95 o 
   5   2  27       10.68       10.58      2.81 o 
   0   3  27       37.10       44.84      7.20 o 
   1   3  27        8.00       11.25      2.50 o 
   2   3  27        9.67        9.26      2.45 o 
   3   3  27        4.15        6.86      2.11 o 
   4   3  27       18.61       18.05      2.66 o 
   5   3  27       14.22       22.41      4.31 o 
   0   4  27       75.21       68.27      8.70 o 
   1   4  27       42.03       35.25      4.31 o 
   2   4  27       17.45       18.21      2.57 o 
   3   4  27       13.44        8.72      2.28 o 
   4   4  27       10.26       12.69      2.59 o 
   0   5  27        0.00       -3.56      3.03 o 
   1   5  27        7.29        6.31      2.64 o 
   2   5  27        3.28        2.34      3.41 o 
   3   5  27        0.45        1.09      2.22 o 
   0   6  27        6.05        3.72      4.48 o 
   1   6  27       35.04       53.14      5.62 o 
   2   6  27       10.59       15.85      4.48 o 
   0   0  28      491.54      503.22     21.94 o 
   1   0  28       95.00       96.58      8.37 o 
   2   0  28      110.17      119.18      9.97 o 
   3   0  28       11.69       16.44      5.20 o 
   4   0  28        1.77        7.24      3.76 o 
   5   0  28        0.00        4.17      4.06 o 
   0   1  28       30.44       41.33      4.20 o 
   1   1  28        1.68        2.27      1.96 o 
   2   1  28      114.14      122.06      5.73 o 
   3   1  28        2.89        2.59      2.91 o 
   4   1  28       39.92       40.27      4.66 o 
   5   1  28       15.63       21.28      3.08 o 
   0   2  28        0.09        0.70      3.20 o 
   1   2  28       64.02       72.88      4.63 o 
   2   2  28       29.93       31.66      3.65 o 
   3   2  28        7.92        9.14      2.48 o 
   4   2  28       31.43       35.76      3.66 o 
   5   2  28        7.99       10.51      2.89 o 
   0   3  28        0.41        7.47      4.07 o 
   1   3  28       61.82       69.09      6.09 o 
   2   3  28       25.45       25.31      3.92 o 
   3   3  28        5.86        6.27      2.12 o 
   4   3  28       14.48       15.54      3.11 o 
   5   3  28       43.24       56.02     10.72 o 
   0   4  28       27.27       33.94      7.37 o 
   1   4  28        4.94        0.44      2.46 o 
   2   4  28       19.89       17.31      2.69 o 
   3   4  28       28.19       27.92      3.20 o 
   4   4  28       24.40       27.20      5.45 o 
   0   5  28        1.73        1.48      3.50 o 
   1   5  28        7.99        6.18      2.74 o 
   2   5  28        8.80       12.70      3.78 o 
   3   5  28       27.21       36.16      3.59 o 
   0   6  28        0.31        0.01      3.59 o 
   1   6  28       10.14       13.69      3.77 o 
   1   0  29        4.72        5.61      2.70 o 
   2   0  29      316.02      300.93     16.27 o 
   3   0  29      286.16      269.30     16.07 o 
   4   0  29       50.37       63.46     16.72 o 
   5   0  29        1.63        1.68      3.93 o 
   0   1  29        1.88        7.20      3.03 o 
   1   1  29       14.28       17.65      2.69 o 
   2   1  29       58.65       67.67      4.62 o 
   3   1  29       53.52       50.30      9.18 o 
   4   1  29       24.07       20.61      3.68 o 
   5   1  29        3.30        1.80      2.74 o 
   0   2  29       60.85       80.38      8.70 o 
   1   2  29        0.89        3.44      3.41 o 
   2   2  29        4.93       11.12      2.70 o 
   3   2  29        0.90        4.20      2.57 o 
   4   2  29        2.79        2.25      2.73 o 
   5   2  29       19.87       20.65      3.40 o 
   0   3  29        5.59        1.30      3.90 o 
   1   3  29      109.05      107.19      7.46 o 
   2   3  29       14.67       12.23      2.81 o 
   3   3  29       61.39       67.94      4.75 o 
   4   3  29       15.49       20.51      4.35 o 
   0   4  29       63.95       62.54      8.97 o 
   1   4  29       24.02       29.07      4.17 o 
   2   4  29       21.06       25.46      4.11 o 
   3   4  29       16.16       23.80      3.06 o 
   0   5  29       20.03       13.38      4.35 o 
   1   5  29       15.31       25.28      3.64 o 
   2   5  29        6.13        5.86      3.26 o 
   0   0  30      907.01      858.30     33.54 o 
   1   0  30      202.92      207.19      8.98 o 
   2   0  30      258.65      251.56     14.80 o 
   3   0  30        0.00        6.37      4.47 o 
   4   0  30        0.00        9.15      4.10 o 
   5   0  30       20.04       24.01      5.80 o 
   0   1  30        0.04        4.70      2.70 o 
   1   1  30       36.11       44.43      3.86 o 
   2   1  30       34.17       33.79      4.48 o 
   3   1  30       21.43       20.17      4.13 o 
   4   1  30        3.44        8.19      3.29 o 
   0   2  30        0.94        1.97      3.97 o 
   1   2  30        6.83        6.27      2.42 o 
   2   2  30       22.01       26.48      5.05 o 
   3   2  30       10.68        8.89      2.98 o 
   4   2  30       20.18       28.32      5.94 o 
   0   3  30        5.93        2.77      3.87 o 
   1   3  30       22.82       31.19      4.91 o 
   2   3  30        6.93        9.66      2.63 o 
   3   3  30       87.78       92.26      5.52 o 
   4   3  30        2.82       -0.56      4.33 o 
   0   4  30       76.31       78.81      9.97 o 
   1   4  30        2.12        7.61      3.04 o 
   2   4  30       10.24       12.50      3.44 o 
   3   4  30       50.20       56.21      5.69 o 
   0   5  30        7.56       14.25      4.53 o 
   1   5  30       31.93       46.31      4.53 o 
   1   0  31       13.07       16.54      4.97 o 
   2   0  31      100.66       97.94      9.90 o 
   3   0  31      128.37      131.72     11.53 o 
   4   0  31       64.62       73.89     11.25 o 
   0   1  31      117.89      134.08     11.10 o 
   1   1  31       10.79       12.80      2.83 o 
   2   1  31       61.10       69.82      6.01 o 
   3   1  31        0.29        1.31      3.08 o 
   4   1  31        1.21        6.88      3.07 o 
   0   2  31       35.27       41.34      7.23 o 
   1   2  31       22.79       28.31      3.52 o 
   2   2  31        7.88        6.32      2.64 o 
   3   2  31       41.64       45.05      4.79 o 
   4   2  31       41.77       53.90      5.33 o 
   0   3  31       22.43       28.10      7.33 o 
   1   3  31        2.40        2.76      3.17 o 
   2   3  31       30.67       44.77      4.19 o 
   3   3  31       37.28       43.44      4.26 o 
   0   4  31       57.16       53.17      8.97 o 
   1   4  31        1.95        0.31      2.90 o 
   2   4  31       27.91       28.39      4.55 o 
   0   0  32        1.17       13.77      4.80 o 
   1   0  32       70.64       74.81      8.60 o 
   2   0  32       30.77       31.17      6.83 o 
   3   0  32        1.67        2.27      4.47 o 
   4   0  32       13.05       21.52      5.32 o 
   0   1  32       11.09       18.04      5.53 o 
   1   1  32       13.52       19.09      3.22 o 
   2   1  32       22.89       20.90     10.47 o 
   3   1  32       47.97       58.03      6.10 o 
   0   2  32       18.24       23.34      5.83 o 
   1   2  32       27.59       34.81      5.01 o 
   2   2  32        7.30       11.65      3.07 o 
   3   2  32       23.58       28.80      4.19 o 
   0   3  32       15.46       14.80      5.87 o 
   1   3  32       50.56       51.62      6.03 o 
   2   3  32        1.61        3.90      2.99 o 
   0   4  32       34.63       37.97      8.10 o 
   1   4  32        0.14        8.50      5.48 o 
   1   0  33        2.90        5.60      4.43 o 
   2   0  33       19.95       22.64      5.77 o 
   3   0  33       20.12       20.04      5.80 o 
   0   1  33       48.63       64.71      8.47 o 
   1   1  33        2.72        9.51      2.75 o 
   2   1  33       41.79       31.24      8.13 o 
   3   1  33       44.23       46.12      5.71 o 
   0   2  33        0.64        2.97      4.60 o 
   1   2  33        1.24        6.80      4.52 o 
   2   2  33        7.68       10.66      3.67 o 
   0   3  33       11.16        9.17      5.73 o 
   1   3  33       33.73       40.64      5.60 o 
   0   0  34       22.02       21.44      5.80 o 
   1   0  34       10.81       16.14      5.30 o 
   2   0  34       23.06       36.80      7.03 o 
   0   1  34        7.17       11.07      5.63 o 
   1   1  34       32.55       29.72      4.64 o 
   2   1  34        3.78        8.40      3.57 o 
   0   2  34       50.33       64.24      9.37 o 
   1   2  34        0.01        4.21      3.44 o 
   1   0  35        3.23       10.53      5.00 o 
   0   1  35        3.51        6.03      4.50 o 
                                                 
